# Supplementary material for: ﻿Diversity of beetles (Arthropoda, Insecta, Coleoptera) associated with coniferous forests in Honduras
Source: Zookeys. 2025 Feb 6;1226:101–19. doi: 10.3897/zookeys.1226.136987 (PMC11826226; doi:10.3897/zookeys.1226.136987)
Supplement: Supplementary material 1 — Database with the identification of the specimens in the collection [file zookeys-1226-101_article-136987__-s001.xlsx]

## Sheet: SUPP TABLE 1
Vial	Code	Family	Genus	Species	N° specimens	Location	Municipality	Departament	Height (masl)
SC-29	RFC-35	Curculionidae	Ips	apache	1	Pueblo Nuevo	San Luis	Comayagua	709
SC-37	RFC-37_1	Curculionidae	Ips	apache	1	Pueblo Nuevo	San Luis	Comayagua	709
	RFC-37_2	Curculionidae	Ips	apache	1	Pueblo Nuevo	San Luis	Comayagua	709
SC-72	RFC-72_2	Curculionidae	Ips	apache	1	Pueblo Nuevo	San Luis	Comayagua	830
SC-144	RFC-409	Curculionidae	Ips	apache	1	Pueblo Nuevo	San Luis	Comayagua	709
110	RFC-110	Curculionidae	Ips	apache	1	Pueblo Nuevo	San Luis	Comayagua	709
402	RFC-298_1	Curculionidae	Ips	apache	1	Pueblo Nuevo	San Luis	Comayagua	830
402	RFC-298_2	Curculionidae	Ips	apache	1	Pueblo Nuevo	San Luis	Comayagua	830
26	RFC-26_1	Curculionidae	Ips	apache	1	Pueblo Nuevo	San Luis	Comayagua	709
	RFC-26_2	Curculionidae	Ips	apache	1	Pueblo Nuevo	San Luis	Comayagua	709
534	RFCO-394_1	Curculionidae	Ips	apache	1	Pueblo Nuevo	San Luis	Comayagua	709
632	RFCO-402_1	Curculionidae	Ips	apache	1	Pueblo Nuevo	San Luis	Comayagua	709
	RFCO-402_2	Curculionidae	Ips	apache	1	Pueblo Nuevo	San Luis	Comayagua	709
SC-149	RFC-151_1	Curculionidae	Ips	apache	1	Chagüite Grande	Villa de San Antonio	Comayagua	1106
	RFC-151_2	Curculionidae	Ips	apache	1	Chagüite Grande	Villa de San Antonio	Comayagua	1106
	RFC-151_3	Curculionidae	Ips	apache	1	Chagüite Grande	Villa de San Antonio	Comayagua	1106
	RFC-151_4	Curculionidae	Ips	apache	1	Chagüite Grande	Villa de San Antonio	Comayagua	1106
	RFC-151_5	Curculionidae	Ips	apache	1	Chagüite Grande	Villa de San Antonio	Comayagua	1106
109	RFOC-231_1	Curculionidae	Ips	apache	1	UNACIFOR	Siguatepeque	Comayagua	1152
	RFOC-231_2	Curculionidae	Ips	apache	1	UNACIFOR	Siguatepeque	Comayagua	1152
	RFOC-231_3	Curculionidae	Ips	apache	1	UNACIFOR	Siguatepeque	Comayagua	1152
158	RFCO-158_1	Curculionidae	Ips	apache	1	UNACIFOR	Siguatepeque	Comayagua	1152
161	RFC-161_1	Curculionidae	Ips	apache	1	San José de las Moras	San Luis	Comayagua	830
161	RFC-161_2	Curculionidae	Ips	apache	1	San José de las Moras	San Luis	Comayagua	830
161	RFC-161_3	Curculionidae	Ips	apache	1	San José de las Moras	San Luis	Comayagua	830
161	RFC-161_4	Curculionidae	Ips	apache	1	San José de las Moras	San Luis	Comayagua	830
SC-28	RFC-28	Curculionidae	Ips	apache	1	San José de las Moras	San Luis	Comayagua	830
248	RFC-248	Curculionidae	Ips	apache	1	Chagüite Grande	Villa de San Antonio	Comayagua	1106
258	RFCO-258_1	Curculionidae	Ips	apache	1	UNACIFOR	Siguatepeque	Comayagua	1152
	RFCO-258_2	Curculionidae	Ips	apache	1	UNACIFOR	Siguatepeque	Comayagua	1152
267	RFCO-267_1	Curculionidae	Ips	apache	1	UNACIFOR	Siguatepeque	Comayagua	1152
	RFCO-267_2	Curculionidae	Ips	apache	1	UNACIFOR	Siguatepeque	Comayagua	1152
23	RFCO-317_1	Curculionidae	Ips	apache	1	Las Guarumas	San Luis	Comayagua	830
	RFCO-317_2	Curculionidae	Ips	apache	1	Las Guarumas	San Luis	Comayagua	830
178- 2022	RFCO-348	Curculionidae	Ips	apache	1	Las Guarumas	San Luis	Comayagua	830
396	RFCO-377	Curculionidae	Ips	apache	1	Las Guarumas	San Luis	Comayagua	830
426	RFCO-379	Curculionidae	Ips	apache	1	Las Guarumas	San Luis	Comayagua	830
629	RFCO-403_1	Curculionidae	Ips	apache	1	Las Guarumas	San Luis	Comayagua	830
	RFCO-403_2	Curculionidae	Ips	apache	1	Las Guarumas	San Luis	Comayagua	830
394	RFCO-418	Curculionidae	Ips	apache	1	UNACIFOR	Siguatepeque	Comayagua	1152
SC-1	SC-01	Curculionidae	Ips	apache	1	Las Cidras	Santa Rosa de Copán	Copán	1130
SC-30		Curculionidae	Ips	apache	1	Los Papayos	Santa Rita	Copán	932
SC-39	RFOC-44_1	Curculionidae	Ips	apache	1	Los Papayos	Santa Rita	Copán	932
	RFOC-44_2	Curculionidae	Ips	apache	1	Los Papayos	Santa Rita	Copán	932
	RFOC-44_3	Curculionidae	Ips	apache	1	Los Papayos	Santa Rita	Copán	932
	RFOC-44_4	Curculionidae	Ips	apache	1	Los Papayos	Santa Rita	Copán	932
	RFOC-44_5	Curculionidae	Ips	apache	1	Los Papayos	Santa Rita	Copán	932
SC-45	RFOC-45_1	Curculionidae	Ips	apache	1	Las Cidras	Santa Rosa de Copán	Copán	1130
	RFOC-45_2	Curculionidae	Ips	apache	1	Las Cidras	Santa Rosa de Copán	Copán	1130
SC-73	RFOC-73_1	Curculionidae	Ips	apache	1	Las Cidras	Santa Rosa de Copán	Copán	1130
	RFOC-73_2	Curculionidae	Ips	apache	1	Las Cidras	Santa Rosa de Copán	Copán	1130
	RFOC-73_3	Curculionidae	Ips	apache	1	Las Cidras	Santa Rosa de Copán	Copán	1130
	RFOC-73_4	Curculionidae	Ips	apache	1	Las Cidras	Santa Rosa de Copán	Copán	1130
	RFOC-73_5	Curculionidae	Ips	apache	1	Las Cidras	Santa Rosa de Copán	Copán	1130
	RFOC-73_6	Curculionidae	Ips	apache	1	Las Cidras	Santa Rosa de Copán	Copán	1130
	RFOC-73_7	Curculionidae	Ips	apache	1	Las Cidras	Santa Rosa de Copán	Copán	1130
	RFOC-73_8	Curculionidae	Ips	apache	1	Las Cidras	Santa Rosa de Copán	Copán	1130
SC-77	RFOC-81	Curculionidae	Ips	apache	1	Los Papayos	Santa Rita	Copán	932
SC-85	RFOC-89_1	Curculionidae	Ips	apache	1	La Hondura	Santa Rosa de Copán	Copán	1308
	RFOC-89_2	Curculionidae	Ips	apache	1	La Hondura	Santa Rosa de Copán	Copán	1308
	RFOC-89_3	Curculionidae	Ips	apache	1	La Hondura	Santa Rosa de Copán	Copán	1308
	RFOC-89_4	Curculionidae	Ips	apache	1	La Hondura	Santa Rosa de Copán	Copán	1308
	RFOC-89_5	Curculionidae	Ips	apache	1	La Hondura	Santa Rosa de Copán	Copán	1308
SC-99	RFOC-103_1	Curculionidae	Ips	apache	1	Las Cidras	Santa Rosa de Copán	Copán	1130
	RFOC-103_2	Curculionidae	Ips	apache	1	Las Cidras	Santa Rosa de Copán	Copán	1130
	RFOC-103_3	Curculionidae	Ips	apache	1	Las Cidras	Santa Rosa de Copán	Copán	1130
	RFOC-103_4	Curculionidae	Ips	apache	1	Las Cidras	Santa Rosa de Copán	Copán	1130
	RFOC-103_5	Curculionidae	Ips	apache	1	Las Cidras	Santa Rosa de Copán	Copán	1130
	RFOC-103_6	Curculionidae	Ips	apache	1	Las Cidras	Santa Rosa de Copán	Copán	1130
	RFOC-103_7	Curculionidae	Ips	apache	1	Las Cidras	Santa Rosa de Copán	Copán	1130
SC-103	RFOC-107	Curculionidae	Ips	apache	1	Los Papayos	Santa Rita	Copán	932
SC-108	RFOC-108_1	Curculionidae	Ips	apache	1	La Hondura	Santa Rosa de Copán	Copán	1308
	RFOC-108_2	Curculionidae	Ips	apache	1	La Hondura	Santa Rosa de Copán	Copán	1308
	RFOC-108_3	Curculionidae	Ips	apache	1	La Hondura	Santa Rosa de Copán	Copán	1308
	RFOC-108_4	Curculionidae	Ips	apache	1	La Hondura	Santa Rosa de Copán	Copán	1308
SC-127	RFOC-131_1	Curculionidae	Ips	apache	1	Las Cidras	Santa Rosa de Copán	Copán	1130
	RFOC-131_2	Curculionidae	Ips	apache	1	Las Cidras	Santa Rosa de Copán	Copán	1130
	RFOC-131_3	Curculionidae	Ips	apache	1	Las Cidras	Santa Rosa de Copán	Copán	1130
SC-130	RFOC-36_1	Curculionidae	Ips	apache	1	Los Papayos	Santa Rita	Copán	932
	RFOC-36_2	Curculionidae	Ips	apache	1	Los Papayos	Santa Rita	Copán	932
SC-136	RFOC-140_1	Curculionidae	Ips	apache	1	La Hondura	Santa Rosa de Copán	Copán	1308
	RFOC-140_2	Curculionidae	Ips	apache	1	La Hondura	Santa Rosa de Copán	Copán	1308
	RFOC-140_3	Curculionidae	Ips	apache	1	La Hondura	Santa Rosa de Copán	Copán	1308
	RFOC-140_4	Curculionidae	Ips	apache	1	La Hondura	Santa Rosa de Copán	Copán	1308
	RFOC-140_5	Curculionidae	Ips	apache	1	La Hondura	Santa Rosa de Copán	Copán	1308
	RFOC-140_6	Curculionidae	Ips	apache	1	La Hondura	Santa Rosa de Copán	Copán	1308
	RFOC-140_7	Curculionidae	Ips	apache	1	La Hondura	Santa Rosa de Copán	Copán	1308
SC-153	RFOC-153_1	Curculionidae	Ips	apache	1	Las Cidras	Santa Rosa de Copán	Copán	1130
SC-165	RFOC-168	Curculionidae	Ips	apache	1	Las Cidras	Santa Rosa de Copán	Copán	1130
SC-166	RFOC-170	Curculionidae	Ips	apache	1	Los Papayos	Santa Rita	Copán	932
SC-171	RFOC-176	Curculionidae	Ips	apache	1	La Hondura	Santa Rosa de Copán	Copán	1308
SC-173	RFOC-178_1	Curculionidae	Ips	apache	1	La Hondura	Santa Rosa de Copán	Copán	1308
	RFOC-178_2	Curculionidae	Ips	apache	1	La Hondura	Santa Rosa de Copán	Copán	1308
SC-177	RFOC-188_1	Curculionidae	Ips	apache	1	La Hondura	Santa Rosa de Copán	Copán	1308
	RFOC-188_2	Curculionidae	Ips	apache	1	La Hondura	Santa Rosa de Copán	Copán	1308
	RFOC-188_3	Curculionidae	Ips	apache	1	La Hondura	Santa Rosa de Copán	Copán	1308
SC-189	RFOC-200_1	Curculionidae	Ips	apache	1	Las Cidras	Santa Rosa de Copán	Copán	1130
	RFOC-200_2	Curculionidae	Ips	apache	1	Las Cidras	Santa Rosa de Copán	Copán	1130
	RFOC-200_3	Curculionidae	Ips	apache	1	Las Cidras	Santa Rosa de Copán	Copán	1130
	RFOC-200_4	Curculionidae	Ips	apache	1	Las Cidras	Santa Rosa de Copán	Copán	1130
SC-197	RFOC-208_1	Curculionidae	Ips	apache	1	La Hondura	Santa Rosa de Copán	Copán	1308
	RFOC-208_2	Curculionidae	Ips	apache	1	La Hondura	Santa Rosa de Copán	Copán	1308
90	RFOC-90_1	Curculionidae	Ips	apache	1	La Calichosa	Santa Rita	Copán	747
	RFOC-90_2	Curculionidae	Ips	apache	1	La Calichosa	Santa Rita	Copán	747
	RFOC-90_3	Curculionidae	Ips	apache	1	La Calichosa	Santa Rita	Copán	747
	RFOC-90_4	Curculionidae	Ips	apache	1	La Calichosa	Santa Rita	Copán	747
	RFOC-90_5	Curculionidae	Ips	apache	1	La Calichosa	Santa Rita	Copán	747
	RFOC-90_6	Curculionidae	Ips	apache	1	La Calichosa	Santa Rita	Copán	747
96	RFOC-228_1	Curculionidae	Ips	apache	1	La Hondura	Santa Rosa de Copán	Copán	1308
	RFOC-228_2	Curculionidae	Ips	apache	1	La Hondura	Santa Rosa de Copán	Copán	1308
	RFOC-228_3	Curculionidae	Ips	apache	1	La Hondura	Santa Rosa de Copán	Copán	1308
	RFOC-228_4	Curculionidae	Ips	apache	1	La Hondura	Santa Rosa de Copán	Copán	1308
	RFOC-228_5	Curculionidae	Ips	apache	1	La Hondura	Santa Rosa de Copán	Copán	1308
	RFOC-228_6	Curculionidae	Ips	apache	1	La Hondura	Santa Rosa de Copán	Copán	1308
	RFOC-228_7	Curculionidae	Ips	apache	1	La Hondura	Santa Rosa de Copán	Copán	1308
122	RFOC-122_1	Curculionidae	Ips	apache	1	La Calichosa	Santa Rita	Copán	747
163	RFOC-163	Curculionidae	Ips	apache	1	La Calichosa	Santa Rita	Copán	747
341- 2022	RFOC-362	Curculionidae	Ips	apache	1	La Hondura	Santa Rosa de Copán	Copán	1308
408	RFOC-376	Curculionidae	Ips	apache	1	La Hondura	Santa Rosa de Copán	Copán	1308
439	RFOC-378	Curculionidae	Ips	apache	1	La Hondura	Santa Rosa de Copán	Copán	1308
441	RFOC-441_1	Curculionidae	Ips	apache	1	La Calichosa	Santa Rita	Copán	747
	RFOC-441_2	Curculionidae	Ips	apache	1	La Calichosa	Santa Rita	Copán	747
605	RFOC-405	Curculionidae	Ips	apache	1	El Rodeo	Santa Rosa de Copán	Copán	1208
SC-56	RFEP-56_1	Curculionidae	Ips	apache	1	La Majadita	Teupasenti	El Paraíso	1258
	RFEP-56_2	Curculionidae	Ips	apache	1	La Majadita	Teupasenti	El Paraíso	1258
	RFEP-56_3	Curculionidae	Ips	apache	1	La Majadita	Teupasenti	El Paraíso	1258
SC-69	RFEP-73_1	Curculionidae	Ips	apache	1	La Majadita	Teupasenti	El Paraíso	1258
	RFEP-73_2	Curculionidae	Ips	apache	1	La Majadita	Teupasenti	El Paraíso	1258
	RFEP-73_3	Curculionidae	Ips	apache	1	La Majadita	Teupasenti	El Paraíso	1258
	RFEP-73_4	Curculionidae	Ips	apache	1	La Majadita	Teupasenti	El Paraíso	1258
SC-71	RFEP-75	Curculionidae	Ips	apache	1	El Blanquillo	Jacaleapa	El Paraíso	940
SC-92	RFEP-96_1	Curculionidae	Ips	apache	1	La Majadita	Teupasenti	El Paraíso	1258
	RFEP-96_2	Curculionidae	Ips	apache	1	La Majadita	Teupasenti	El Paraíso	1258
	RFEP-96_3	Curculionidae	Ips	apache	1	La Majadita	Teupasenti	El Paraíso	1258
	RFEP-96_4	Curculionidae	Ips	apache	1	La Majadita	Teupasenti	El Paraíso	1258
SC-123	RFEP-127_1	Curculionidae	Ips	apache	1	La Majadita	Teupasenti	El Paraíso	1258
	RFEP-127_2	Curculionidae	Ips	apache	1	La Majadita	Teupasenti	El Paraíso	1258
SC-134	RFEP-138	Curculionidae	Ips	apache	1	Agua Blanca	Yuscarán	El Paraíso	914
SC-151	RFEP-153_1	Curculionidae	Ips	apache	1	La Majadita	Teupasenti	El Paraíso	1258
	RFEP-153_2	Curculionidae	Ips	apache	1	La Majadita	Teupasenti	El Paraíso	1258
	RFEP-153_3	Curculionidae	Ips	apache	1	La Majadita	Teupasenti	El Paraíso	1258
SC-175	RFEP-182	Curculionidae	Ips	apache	1	El Blanquillo	Jacaleapa	El Paraíso	940
SC-186	RFEP-197	Curculionidae	Ips	apache	1	La Majadita	Teupasenti	El Paraíso	1258
SC-196	RFEP-196	Curculionidae	Ips	apache	1	Los Tablones	Yuscarán	El Paraíso	1123
81	RFEP-81	Curculionidae	Ips	apache	1	Los Tablones	Yuscarán	El Paraíso	1123
180	RFEP-180_1	Curculionidae	Ips	apache	1	Sabana Grande	Teupasenti	El Paraíso	1017
	RFEP-180_2	Curculionidae	Ips	apache	1	Sabana Grande	Teupasenti	El Paraíso	1017
	RFEP-180_3	Curculionidae	Ips	apache	1	Sabana Grande	Teupasenti	El Paraíso	1017
174	RFFM-243_2	Curculionidae	Ips	apache	1	El Blanquillo	Jacaleapa	El Paraíso	940
172	RFEP-172	Curculionidae	Ips	apache	1	El Blanquillo	Jacaleapa	El Paraíso	940
182	RFEP-182_1	Curculionidae	Ips	apache	1	El Suyatillo	Danlí	El Paraíso	1185
	RFEP-182_2	Curculionidae	Ips	apache	1	El Suyatillo	Danlí	El Paraíso	1185
228	RFEP-228	Curculionidae	Ips	apache	1	El Suyatillo	Danlí	El Paraíso	1185
338	RFEP-338_1	Curculionidae	Ips	apache	1	El Blanquillo	Jacaleapa	El Paraíso	940
	RFEP-338_2	Curculionidae	Ips	apache	1	El Blanquillo	Jacaleapa	El Paraíso	940
341- 2021	RFEP-288_1	Curculionidae	Ips	apache	1	Los Tablones	Yuscarán	El Paraíso	1123
	RFEP-288_2	Curculionidae	Ips	apache	1	Los Tablones	Yuscarán	El Paraíso	1123
3	RFEP-305_1	Curculionidae	Ips	apache	1	Los Tablones	Yuscarán	El Paraíso	1123
	RFEP-305_2	Curculionidae	Ips	apache	1	Los Tablones	Yuscarán	El Paraíso	1123
4	RFEP-4_1	Curculionidae	Ips	apache	1	Los Tablones	Yuscarán	El Paraíso	1123
457	RFEP-381	Curculionidae	Ips	apache	1	El Blanquillo	Jacaleapa	El Paraíso	940
459	RFEP-383_1	Curculionidae	Ips	apache	1	Los Tablones	Yuscarán	El Paraíso	1123
	RFEP-383_2	Curculionidae	Ips	apache	1	Los Tablones	Yuscarán	El Paraíso	1123
	RFEP-383_3	Curculionidae	Ips	apache	1	Los Tablones	Yuscarán	El Paraíso	1123
575	RFEP-398_1	Curculionidae	Ips	apache	1	El Blanquillo	Jacaleapa	El Paraíso	940
	RFEP-398_2	Curculionidae	Ips	apache	1	El Blanquillo	Jacaleapa	El Paraíso	940
6	RFEP-438_1	Curculionidae	Ips	apache	1	Sabana Grande	Teupasenti	El Paraíso	1017
	RFEP-438_2	Curculionidae	Ips	apache	1	Sabana Grande	Teupasenti	El Paraíso	1017
462	RFEP-432	Curculionidae	Ips	apache	1	Sabana Grande	Teupasenti	El Paraíso	1017
16	DG-16_1	Curculionidae	Ips	apache	1	San Julian		El Paraíso	1178
16	DG-16_2	Curculionidae	Ips	apache	1	San Julian		El Paraíso	1178
28	DG-28_1	Curculionidae	Ips	apache	1	San Julian		El Paraíso	1295
44	DG-44_1	Curculionidae	Ips	apache	1	Teupasentí		El Paraíso
44	DG-44_6	Curculionidae	Ips	apache	1	Teupasentí		El Paraíso
44	DG-44_7	Curculionidae	Ips	apache	1	Teupasentí		El Paraíso
SC-21	RFFM-27	Curculionidae	Ips	apache	1	Guamiles	Orica	Francisco Morazán	1018
SC-49	RFFM-53_1	Curculionidae	Ips	apache	1	San Francisco	Cedros	Francisco Morazán	890
	RFFM-53_2	Curculionidae	Ips	apache	1	San Francisco	Cedros	Francisco Morazán	890
SC-50	RFFM-54	Curculionidae	Ips	apache	1	Izote	Talanga	Francisco Morazán	1075
SC-51	RFFM-55	Curculionidae	Ips	apache	1	Joyas de Carballo	Cantarranas	Francisco Morazán	1018
SC-55	RFFM-59	Curculionidae	Ips	apache	1	Cofradia	Tatumbla	Francisco Morazán	1303
SC-58	RFFM-62	Curculionidae	Ips	apache	1	Guamiles	Orica	Francisco Morazán	1018
SC-60	RFFM-60_1	Curculionidae	Ips	apache	1	Izote	Talanga	Francisco Morazán	1075
	RFFM-60_2	Curculionidae	Ips	apache	1	Izote	Talanga	Francisco Morazán	1075
SC-61	RFFM-61_1	Curculionidae	Ips	apache	1	Bo. El Cementerio	Lepaterique	Francisco Morazán	1451
	RFFM-61_2	Curculionidae	Ips	apache	1	Bo. El Cementerio	Lepaterique	Francisco Morazán	1451
	RFFM-61_3	Curculionidae	Ips	apache	1	Bo. El Cementerio	Lepaterique	Francisco Morazán	1451
SC-62	RFFM-66	Curculionidae	Ips	apache	1	Zambrano	Distrito Central	Francisco Morazán	1424
SC-68	RFFM-72	Curculionidae	Ips	apache	1	Cofradia	Tatumbla	Francisco Morazán	1303
SC-74	RFFM-78_1	Curculionidae	Ips	apache	1	San Francisco	Cedros	Francisco Morazán	890
	RFFM-78_2	Curculionidae	Ips	apache	1	San Francisco	Cedros	Francisco Morazán	890
	RFFM-78_3	Curculionidae	Ips	apache	1	San Francisco	Cedros	Francisco Morazán	890
SC-95	RFFM-95_1	Curculionidae	Ips	apache	1	Parque Obrero	Valle de Ángeles	Francisco Morazán	1313
SC-95	RFFM-95_2	Curculionidae	Ips	apache	1	Parque Obrero	Valle de Ángeles	Francisco Morazán	1313
SC-100	RFFM-104	Curculionidae	Ips	apache	1	San Francisco	Cedros	Francisco Morazán	890
SC-101	RFFM-105_1	Curculionidae	Ips	apache	1	Izotes	Talanga	Francisco Morazán	1075
	RFFM-105_2	Curculionidae	Ips	apache	1	Izotes	Talanga	Francisco Morazán	1075
SC-113	RFFM-118	Curculionidae	Ips	apache	1	Zambrano	Distrito Central	Francisco Morazán	1424
SC-122	RFFM-195	Curculionidae	Ips	apache	1	Cofradia	Tatumbla	Francisco Morazán	1303
SC-124	RFFM-128_1	Curculionidae	Ips	apache	1	Parque Obrero	Valle de Ángeles	Francisco Morazán	1313
	RFFM-128_2	Curculionidae	Ips	apache	1	Parque Obrero	Valle de Ángeles	Francisco Morazán	1313
	RFFM-128_3	Curculionidae	Ips	apache	1	Parque Obrero	Valle de Ángeles	Francisco Morazán	1313
SC-128	RFFM-132_1	Curculionidae	Ips	apache	1	San Francisco	Cedros	Francisco Morazán	890
	RFFM-132_2	Curculionidae	Ips	apache	1	San Francisco	Cedros	Francisco Morazán	890
	RFFM-132_3	Curculionidae	Ips	apache	1	San Francisco	Cedros	Francisco Morazán	890
SC-129	RFFM-133	Curculionidae	Ips	apache	1	Izote	Talanga	Francisco Morazán	1075
SC-133	RFFM-137_1	Curculionidae	Ips	apache	1	Guamiles	Orica	Francisco Morazán	1018
	RFFM-137_2	Curculionidae	Ips	apache	1	Guamiles	Orica	Francisco Morazán	1018
SC-147	RFFM-149_1	Curculionidae	Ips	apache	1	Cofradia	Tatumbla	Francisco Morazán	1303
	RFFM-149_2	Curculionidae	Ips	apache	1	Cofradia	Tatumbla	Francisco Morazán	1303
SC-158	RFFM-161_1	Curculionidae	Ips	apache	1	Joyas de Carballo	Cantarranas	Francisco Morazán	1096
SC-185	RFFM-211_1	Curculionidae	Ips	apache	1	Cofradia	Tatumbla	Francisco Morazán	1303
	RFFM-211_2	Curculionidae	Ips	apache	1	Cofradia	Tatumbla	Francisco Morazán	1303
SC-191	RFFM-202_1	Curculionidae	Ips	apache	1	San Francisco	Cedros	Francisco Morazán	890
	RFFM-202_2	Curculionidae	Ips	apache	1	San Francisco	Cedros	Francisco Morazán	890
	RFFM-202_3	Curculionidae	Ips	apache	1	San Francisco	Cedros	Francisco Morazán	890
	RFFM-202_4	Curculionidae	Ips	apache	1	San Francisco	Cedros	Francisco Morazán	890
SC-192	RFFM-203	Curculionidae	Ips	apache	1	Izotes	Talanga	Francisco Morazán	1075
SC-194	RFFM-205_1	Curculionidae	Ips	apache	1	Joyas de Carballo	Cantarranas	Francisco Morazán	1096
	RFFM-205_2	Curculionidae	Ips	apache	1	Joyas de Carballo	Cantarranas	Francisco Morazán	1096
SC-195	RFFM-206_1	Curculionidae	Ips	apache	1	Guamiles	Orica	Francisco Morazán	1018
	RFFM-206_2	Curculionidae	Ips	apache	1	Guamiles	Orica	Francisco Morazán	1018
SC-200	RFFM-195_1	Curculionidae	Ips	apache	1	Cofradia	Tatumbla	Francisco Morazán	1303
	RFFM-195_2	Curculionidae	Ips	apache	1	Cofradia	Tatumbla	Francisco Morazán	1303
SC-201	RFFM-213	Curculionidae	Ips	apache	1	San Francisco	Cedros	Francisco Morazán	890
61	RFFM-61	Curculionidae	Ips	apache	1	San Francisco	Cedros	Francisco Morazán	890
69	RFFM-69	Curculionidae	Ips	apache	1	San Francisco	Cedros	Francisco Morazán	890
194	RFFM-194_1	Curculionidae	Ips	apache	1	San Francisco	Cedros	Francisco Morazán	890
	RFFM-194_2	Curculionidae	Ips	apache	1	San Francisco	Cedros	Francisco Morazán	890
	RFFM-194_3	Curculionidae	Ips	apache	1	San Francisco	Cedros	Francisco Morazán	890
	RFFM-194_4	Curculionidae	Ips	apache	1	San Francisco	Cedros	Francisco Morazán	890
	RFFM-194_5	Curculionidae	Ips	apache	1	San Francisco	Cedros	Francisco Morazán	890
	RFFM-194_6	Curculionidae	Ips	apache	1	San Francisco	Cedros	Francisco Morazán	890
	RFFM-194_7	Curculionidae	Ips	apache	1	San Francisco	Cedros	Francisco Morazán	890
	RFFM-194_8	Curculionidae	Ips	apache	1	San Francisco	Cedros	Francisco Morazán	890
	RFFM-194_9	Curculionidae	Ips	apache	1	San Francisco	Cedros	Francisco Morazán	890
	RFFM-194_10	Curculionidae	Ips	apache	1	San Francisco	Cedros	Francisco Morazán	890
	RFFM-194_11	Curculionidae	Ips	apache	1	San Francisco	Cedros	Francisco Morazán	890
	RFFM-194_12	Curculionidae	Ips	apache	1	San Francisco	Cedros	Francisco Morazán	890
	RFFM-194_13	Curculionidae	Ips	apache	1	San Francisco	Cedros	Francisco Morazán	890
	RFFM-194_14	Curculionidae	Ips	apache	1	San Francisco	Cedros	Francisco Morazán	890
	RFFM-194_15	Curculionidae	Ips	apache	1	San Francisco	Cedros	Francisco Morazán	890
190- 2021	RFFM-243_1	Curculionidae	Ips	apache	1	Izote	Talanga	Francisco Morazán	1075
195	RFFM-195_1	Curculionidae	Ips	apache	1	Joyas de Carballo	Cantarranas	Francisco Morazán	1096
	RFFM-195_2	Curculionidae	Ips	apache	1	Joyas de Carballo	Cantarranas	Francisco Morazán	1096
	RFFM-195_3	Curculionidae	Ips	apache	1	Joyas de Carballo	Cantarranas	Francisco Morazán	1096
188-2021	RFFM-188	Curculionidae	Ips	apache	1	Zambrano	Distrito Central	Francisco Morazán	1424
223	RFFM-223_1	Curculionidae	Ips	apache	1	Zambrano	Distrito Central	Francisco Morazán	1424
	RFFM-223_2	Curculionidae	Ips	apache	1	Zambrano	Distrito Central	Francisco Morazán	1424
215- 2021	RFFM-215	Curculionidae	Ips	apache	1	San Francisco	Cedros	Francisco Morazán	890
219- 2021	RFFM-219_1	Curculionidae	Ips	apache	1	Izote	Talanga	Francisco Morazán	1075
	RFFM-219_2	Curculionidae	Ips	apache	1	Izote	Talanga	Francisco Morazán	1075
392	RFFM-392_1	Curculionidae	Ips	apache	1	San Francisco	Cedros	Francisco Morazán	890
	RFFM-392_2	Curculionidae	Ips	apache	1	San Francisco	Cedros	Francisco Morazán	890
95	RFFM-309	Curculionidae	Ips	apache	1	Parque Obrero	Valle de Ángeles	Francisco Morazán	1313
141	RFFM-338	Curculionidae	Ips	apache	1	Cofradia	Tatumbla	Francisco Morazán	1303
151	RFFM-341	Curculionidae	Ips	apache	1	San Francisco	Cedros	Francisco Morazán	890
367- 2022	RFFM-367_1	Curculionidae	Ips	apache	1	Parque Obrero	Valle de Ángeles	Francisco Morazán	1313
370	RFFM-367_1	Curculionidae	Ips	apache	1	Cofradia	Tatumbla	Francisco Morazán	1303
	RFFM-367_2	Curculionidae	Ips	apache	1	Cofradia	Tatumbla	Francisco Morazán	1303
384	RFFM-371	Curculionidae	Ips	apache	1	Izote	Talanga	Francisco Morazán	1075
102	RFFM-419	Curculionidae	Ips	apache	1	Guamiles	Orica	Francisco Morazán	1018
382	RFFM-435_1	Curculionidae	Ips	apache	1	Joyas de Carballo	Cantarranas	Francisco Morazán	1096
	RFFM-435_2	Curculionidae	Ips	apache	1	Joyas de Carballo	Cantarranas	Francisco Morazán	1096
99	RFFM-436	Curculionidae	Ips	apache	1	Joyas de Carballo	Cantarranas	Francisco Morazán	1096
142	RFFM-433	Curculionidae	Ips	apache	1	Joyas de Carballo	Cantarranas	Francisco Morazán	1096
365	RFFM-444	Curculionidae	Ips	apache	1	Zambrano	Distrito Central	Francisco Morazán	1424
108	RFFM-108	Curculionidae	Ips	apache	1	San Francisco	Cedros	Francisco Morazán	890
383	RFFM-448	Curculionidae	Ips	apache	1	San Francisco	Cedros	Francisco Morazán	890
146	RFFM-451	Curculionidae	Ips	apache	1	Izotes	Talanga	Francisco Morazán	1075
17	DG-17_2	Curculionidae	Ips	apache	1	Aguas Caliente	San Juan	Intibucá
17	DG-17_3	Curculionidae	Ips	apache	1	Aguas Caliente	San Juan	Intibucá
17	DG-17_4	Curculionidae	Ips	apache	1	Aguas Caliente	San Juan	Intibucá
17	DG-17_5	Curculionidae	Ips	apache	1	Aguas Caliente	San Juan	Intibucá
17	DG-17_6	Curculionidae	Ips	apache	1	Aguas Caliente	San Juan	Intibucá
17	DG-17_7	Curculionidae	Ips	apache	1	Aguas Caliente	San Juan	Intibucá
17	DG-17_8	Curculionidae	Ips	apache	1	Aguas Caliente	San Juan	Intibucá
17	DG-17_9	Curculionidae	Ips	apache	1	Aguas Caliente	San Juan	Intibucá
17	DG-17_10	Curculionidae	Ips	apache	1	Aguas Caliente	San Juan	Intibucá
17	DG-17_11	Curculionidae	Ips	apache	1	Aguas Caliente	San Juan	Intibucá
17	DG-17_12	Curculionidae	Ips	apache	1	Aguas Caliente	San Juan	Intibucá
17	DG-17_13	Curculionidae	Ips	apache	1	Aguas Caliente	San Juan	Intibucá
17	DG-17_14	Curculionidae	Ips	apache	1	Aguas Caliente	San Juan	Intibucá
17	DG-17_15	Curculionidae	Ips	apache	1	Aguas Caliente	San Juan	Intibucá
SC-34	RFC-34_1	Curculionidae	Ips	apache	1	El Edén	Jesús de Otoro	Intibucá	752
	RFC-34_2	Curculionidae	Ips	apache	1	El Edén	Jesús de Otoro	Intibucá	752
	RFC-34_3	Curculionidae	Ips	apache	1	El Edén	Jesús de Otoro	Intibucá	752
	RFC-34_4	Curculionidae	Ips	apache	1	El Edén	Jesús de Otoro	Intibucá	752
	RFC-34_5	Curculionidae	Ips	apache	1	El Edén	Jesús de Otoro	Intibucá	752
SC-35	RFC-35	Curculionidae	Ips	apache	1	Agua Amarilla	San Juan	Intibucá	1526
SC-40	RFC-40_1	Curculionidae	Ips	apache	1	El Edén	Jesús de Otoro	Intibucá	820
	RFC-40_2	Curculionidae	Ips	apache	1	El Edén	Jesús de Otoro	Intibucá	820
	RFC-40_3	Curculionidae	Ips	apache	1	El Edén	Jesús de Otoro	Intibucá	820
	RFC-40_4	Curculionidae	Ips	apache	1	El Edén	Jesús de Otoro	Intibucá	820
SC-96	RFC-100	Curculionidae	Ips	apache	1	Las Arenas	Yamaranguila	Intibucá	1612
SC-119	RFCO-119_1	Curculionidae	Ips	apache	1	El Edén	Jesús de Otoro	Intibucá	820
	RFCO-119_2	Curculionidae	Ips	apache	1	El Edén	Jesús de Otoro	Intibucá	820
SC-125	RFC-129	Curculionidae	Ips	apache	1	Agua Amarilla	San Juan	Intibucá	1526
SC-164	RFC-167	Curculionidae	Ips	apache	1	Agua Amarilla	San Juan	Intibucá	1526
SC-182	RFC-182	Curculionidae	Ips	apache	1	El Edén	Jesús de Otoro	Intibucá	820
SC-199	RFC-199	Curculionidae	Ips	apache	1	El Edén	Jesús de Otoro	Intibucá	820
100	RFC-100	Curculionidae	Ips	apache	1	Las Arenas	Yamaranguila	Intibucá	1612
18	RFCO-320	Curculionidae	Ips	apache	1	Agua Amarilla	San Juan	Intibucá	1526
242	RFCO-354	Curculionidae	Ips	apache	1	Cataulaca	San Juan	Intibucá	1526
505	RFCO-17	Curculionidae	Ips	apache	1	Cataulaca	San Juan	Intibucá	1526
507	RFCO-391	Curculionidae	Ips	apache	1	Las Arenas	Yamaranguila	Intibucá	1612
624	RFC-401_1	Curculionidae	Ips	apache	1	Las Arenas	Yamaranguila	Intibucá	1612
	RFC-401_2	Curculionidae	Ips	apache	1	Las Arenas	Yamaranguila	Intibucá	1612
660	RFCO-420	Curculionidae	Ips	apache	1	El Suntul	Jesús de Otoro	Intibucá	820
SC-38	RFCO-43_1	Curculionidae	Ips	apache	1	El Pelón	Marcala	La Paz	1533
	RFCO-43_2	Curculionidae	Ips	apache	1	El Pelón	Marcala	La Paz	1533
	RFCO-43_3	Curculionidae	Ips	apache	1	El Pelón	Marcala	La Paz	1533
SC-76	RFCO-80_2	Curculionidae	Ips	apache	1	El Pelón	Marcala	La Paz	1533
	RFCO-80_3	Curculionidae	Ips	apache	1	El Pelón	Marcala	La Paz	1533
	RFCO-80_4	Curculionidae	Ips	apache	1	El Pelón	Marcala	La Paz	1533
	RFCO-80_5	Curculionidae	Ips	apache	1	El Pelón	Marcala	La Paz	1533
	RFCO-80_6	Curculionidae	Ips	apache	1	El Pelón	Marcala	La Paz	1533
SC-156	RFCO-158_1	Curculionidae	Ips	apache	1	El Pelón	Marcala	La Paz	1533
	RFCO-158_2	Curculionidae	Ips	apache	1	El Pelón	Marcala	La Paz	1533
	RFCO-158_3	Curculionidae	Ips	apache	1	El Pelón	Marcala	La Paz	1533
	RFCO-158_4	Curculionidae	Ips	apache	1	El Pelón	Marcala	La Paz	1533
283	RFCO-414	Curculionidae	Ips	apache	1	La Chanchera	San Pedro de Tutule	La Paz	1450
SC-84	RFOC-88	Curculionidae	Ips	apache	1	Oromilaca	Gracias	Lempira	1220
SC-139	RFOC-143	Curculionidae	Ips	apache	1	Oromilaca	Gracias	Lempira	1220
SC-160	RFOC-163	Curculionidae	Ips	apache	1	Oromilaca	Gracias	Lempira	1220
SC-181	RFOC-181_1	Curculionidae	Ips	apache	1	Oromilaca	Gracias	Lempira	1220
	RFOC-181_2	Curculionidae	Ips	apache	1	Oromilaca	Gracias	Lempira	1220
94- 2021	RFOC-229_1	Curculionidae	Ips	apache	1	Villa Verde	Gracias	Lempira	1232
	RFOC-229_2	Curculionidae	Ips	apache	1	Villa Verde	Gracias	Lempira	1232
	RFOC-229_3	Curculionidae	Ips	apache	1	Villa Verde	Gracias	Lempira	1232
	RFOC-229_4	Curculionidae	Ips	apache	1	Villa Verde	Gracias	Lempira	1232
	RFOC-229_5	Curculionidae	Ips	apache	1	Villa Verde	Gracias	Lempira	1232
132	RFOC-132_1	Curculionidae	Ips	apache	1	Villa Verde	Gracias	Lempira	1232
	RFOC-132_2	Curculionidae	Ips	apache	1	Villa Verde	Gracias	Lempira	1232
	RFOC-132_3	Curculionidae	Ips	apache	1	Villa Verde	Gracias	Lempira	1232
	RFOC-132_4	Curculionidae	Ips	apache	1	Villa Verde	Gracias	Lempira	1232
238	RFOC-272_1	Curculionidae	Ips	apache	1	Villa Verde	Gracias	Lempira	1232
	RFOC-272_2	Curculionidae	Ips	apache	1	Villa Verde	Gracias	Lempira	1232
	RFOC-272_3	Curculionidae	Ips	apache	1	Villa Verde	Gracias	Lempira	1232
364	RFOC-364	Curculionidae	Ips	apache	1	Rodeo Cosire	Belén	Lempira	1538
386	RFOC-386_1	Curculionidae	Ips	apache	1	Rodeo Cosire	Belén	Lempira	1538
	RFOC-386_2	Curculionidae	Ips	apache	1	Rodeo Cosire	Belén	Lempira	1538
	RFOC-386_3	Curculionidae	Ips	apache	1	Rodeo Cosire	Belén	Lempira	1538
389	RFOC-389_1	Curculionidae	Ips	apache	1	Villa Verde	Gracias	Lempira	1232
55	RFOC-324	Curculionidae	Ips	apache	1	Villa Verde	Gracias	Lempira	1232
336	RFOC-429	Curculionidae	Ips	apache	1	Rodeo Cosire	Belén	Lempira	1021
31	RFOC-430	Curculionidae	Ips	apache	1	Rodeo Cosire	Belén	Lempira	1538
22	DG-22_2	Curculionidae	Ips	apache	1	La Cañada	Belen	Lempira
22	DG-22_3	Curculionidae	Ips	apache	1	La Cañada	Belen	Lempira
22	DG-22_4	Curculionidae	Ips	apache	1	La Cañada	Belen	Lempira
22	DG-22_5	Curculionidae	Ips	apache	1	La Cañada	Belen	Lempira
22	DG-22_6	Curculionidae	Ips	apache	1	La Cañada	Belen	Lempira
22	DG-22_7	Curculionidae	Ips	apache	1	La Cañada	Belen	Lempira
22	DG-22_8	Curculionidae	Ips	apache	1	La Cañada	Belen	Lempira
22	DG-22_9	Curculionidae	Ips	apache	1	La Cañada	Belen	Lempira
22	DG-22_10	Curculionidae	Ips	apache	1	La Cañada	Belen	Lempira
22	DG-22_11	Curculionidae	Ips	apache	1	La Cañada	Belen	Lempira
22	DG-22_12	Curculionidae	Ips	apache	1	La Cañada	Belen	Lempira
SC-24	RFON-24_1	Curculionidae	Ips	apache	1	El Aguacatal	San Esteban	Olancho	1081
	RFON-24_2	Curculionidae	Ips	apache	1	El Aguacatal	San Esteban	Olancho	1081
SC-26	RFON-26_1	Curculionidae	Ips	apache	1	Las Bellotas	Gualaco	Olancho	787
	RFON-26_2	Curculionidae	Ips	apache	1	Las Bellotas	Gualaco	Olancho	787
	RFO-42_2	Trogossitidae	Ips	apache	1	Calpules	Juticalpa	Olancho	1025
	RFO-42_3	Trogossitidae	Ips	apache	1	Calpules	Juticalpa	Olancho	1025
SC-52	RFON-52_1	Curculionidae	Ips	apache	1	El Aguacatal	San Esteban	Olancho	1081
	RFON-52_2	Curculionidae	Ips	apache	1	El Aguacatal		Olancho	1081
	RFON-52_3	Curculionidae	Ips	apache	1	El Aguacatal		Olancho	1081
	RFON-52_4	Curculionidae	Ips	apache	1	El Aguacatal		Olancho	1081
	RFON-52_5	Curculionidae	Ips	apache	1	El Aguacatal		Olancho	1081
	RFON-52_6	Curculionidae	Ips	apache	1	El Aguacatal		Olancho	1081
	RFON-52_7	Curculionidae	Ips	apache	1	El Aguacatal		Olancho	1081
	RFON-52_8	Curculionidae	Ips	apache	1	El Aguacatal		Olancho	1081
	RFON-52_9	Curculionidae	Ips	apache	1	El Aguacatal		Olancho	1081
SC-64	RFON-64_1	Curculionidae	Ips	apache	1	El Aguacatal	San Esteban	Olancho	1081
	RFON-64_2	Curculionidae	Ips	apache	1	El Aguacatal	San Esteban	Olancho	1081
	RFON-64_3	Curculionidae	Ips	apache	1	El Aguacatal	San Esteban	Olancho	1081
	RFON-64_4	Curculionidae	Ips	apache	1	El Aguacatal	San Esteban	Olancho	1081
	RFON-64_5	Curculionidae	Ips	apache	1	El Aguacatal	San Esteban	Olancho	1081
	RFON-64_6	Curculionidae	Ips	apache	1	El Aguacatal	San Esteban	Olancho	1081
	RFON-64_7	Curculionidae	Ips	apache	1	El Aguacatal	San Esteban	Olancho	1081
	RFON-64_8	Curculionidae	Ips	apache	1	El Aguacatal	San Esteban	Olancho	1081
	RFON-64_9	Curculionidae	Ips	apache	1	El Aguacatal	San Esteban	Olancho	1081
SC-66	RFON-66_1	Curculionidae	Ips	apache	1	Las Bellotas	Gualaco	Olancho	787
SC-82	RFNEO-82_1	Curculionidae	Ips	apache	1	El Aguacatal	San Esteban	Olancho	1081
	RFNEO-82_2	Curculionidae	Ips	apache	1	El Aguacatal	San Esteban	Olancho	1081
	RFNEO-82_3	Curculionidae	Ips	apache	1	El Aguacatal	San Esteban	Olancho	1081
	RFNEO-82_4	Curculionidae	Ips	apache	1	El Aguacatal	San Esteban	Olancho	1081
	RFNEO-82_5	Curculionidae	Ips	apache	1	El Aguacatal	San Esteban	Olancho	1081
	RFNEO-82_6	Curculionidae	Ips	apache	1	El Aguacatal	San Esteban	Olancho	1081
	RFNEO-82_7	Curculionidae	Ips	apache	1	El Aguacatal	San Esteban	Olancho	1081
	RFNEO-82_8	Curculionidae	Ips	apache	1	El Aguacatal	San Esteban	Olancho	1081
	RFNEO-82_9	Curculionidae	Ips	apache	1	El Aguacatal	San Esteban	Olancho	1081
	RFNEO-82_10	Curculionidae	Ips	apache	1	El Aguacatal	San Esteban	Olancho	1081
	RFNEO-82_11	Curculionidae	Ips	apache	1	El Aguacatal	San Esteban	Olancho	1081
	RFNEO-82_12	Curculionidae	Ips	apache	1	El Aguacatal	San Esteban	Olancho	1081
486	RFNEO-360	Curculionidae	Ips	apache	1	El Aguacatal	San Esteban	Olancho	1081
SC-88	RFO-92_1	Curculionidae	Ips	apache	1	Dulce Nombre y Peladero	Concordia	Olancho	664
	RFO-92_2	Curculionidae	Ips	apache	1	Dulce Nombre y Peladero	Concordia	Olancho	664
SC-98	RFO-102_1	Curculionidae	Ips	apache	1	San Francisco de Ulua	Silca	Olancho	745
	RFO-102_2	Curculionidae	Ips	apache	1	San Francisco de Ulua	Silca	Olancho	745
SC-110	RFNEO-115_1	Curculionidae	Ips	apache	1	El Aguacatal	San Esteban	Olancho	1081
	RFNEO-115_2	Curculionidae	Ips	apache	1	El Aguacatal	San Esteban	Olancho	1081
	RFNEO-115_3	Curculionidae	Ips	apache	1	El Aguacatal	San Esteban	Olancho	1081
	RFNEO-115_4	Curculionidae	Ips	apache	1	El Aguacatal	San Esteban	Olancho	1081
	RFNEO-115_5	Curculionidae	Ips	apache	1	El Aguacatal	San Esteban	Olancho	1081
	RFNEO-115_6	Curculionidae	Ips	apache	1	El Aguacatal	San Esteban	Olancho	1081
	RFNEO-115_7	Curculionidae	Ips	apache	1	El Aguacatal	San Esteban	Olancho	1081
	RFNEO-115_8	Curculionidae	Ips	apache	1	El Aguacatal	San Esteban	Olancho	1081
	RFNEO-115_9	Curculionidae	Ips	apache	1	El Aguacatal	San Esteban	Olancho	1081
SC-126	RFO-130_1	Curculionidae	Ips	apache	1	San Francisco de Ulua	Silca	Olancho	745
	RFO-130_2	Curculionidae	Ips	apache	1	San Francisco de Ulua	Silca	Olancho	745
SC-142	RFNEO-146_1	Curculionidae	Ips	apache	1	Las Bellotas	Gualaco	Olancho	787
	RFNEO-146_2	Curculionidae	Ips	apache	1	Las Bellotas	Gualaco	Olancho	787
SC-161	RFNEO-164	Curculionidae	Ips	apache	1	Las Bellotas	Gualaco	Olancho	787
15	RFNEO-15	Curculionidae	Ips	apache	1	El Barracon	Gualaco	Olancho	1022
SC-148	RFNEO-150	Curculionidae	Ips	apache	1	El Barracon	Gualaco	Olancho	1022
14	RFNEO-217_1	Curculionidae	Ips	apache	1	El Aguacatal	San Esteban	Olancho	1081
	RFNEO-217_2	Curculionidae	Ips	apache	1	El Aguacatal	San Esteban	Olancho	1081
136- 2021	RFO-230_1	Curculionidae	Ips	apache	1	La Picona	Campamento	Olancho	730
	RFO-230_2	Curculionidae	Ips	apache	1	La Picona	Campamento	Olancho	730
208	RFNEO-208_1	Curculionidae	Ips	apache	1	El Aguacatal	San Esteban	Olancho	1081
	RFNEO-208_2	Curculionidae	Ips	apache	1	El Aguacatal	San Esteban	Olancho	1081
207- 2021	RFNEO-207	Curculionidae	Ips	apache	1	Jacaleapa	Gualaco	Olancho	929
285	RFO-285	Curculionidae	Ips	apache	1	Calpules	Juticalpa	Olancho	1025
333	RFNEO-333	Curculionidae	Ips	apache	1	Jacaleapa	Gualaco	Olancho	929
413- 2021	RFO-413	Curculionidae	Ips	apache	1	San Francisco de Ulua	Silca	Olancho	745
420	RFO-420_1	Curculionidae	Ips	apache	1	Portillo de Piedra	La Unión	Olancho	1269
	RFO-420_2	Curculionidae	Ips	apache	1	Portillo de Piedra	La Unión	Olancho	1269
	RFO-420_3	Curculionidae	Ips	apache	1	Portillo de Piedra	La Unión	Olancho	1269
	RFO-420_4	Curculionidae	Ips	apache	1	Portillo de Piedra	La Unión	Olancho	1269
	RFO-420_5	Curculionidae	Ips	apache	1	Portillo de Piedra	La Unión	Olancho	1269
219- 2022	RFO-346_1	Curculionidae	Ips	apache	1	Calpules	Juticalpa	Olancho	1025
	RFO-346_2	Curculionidae	Ips	apache	1	Calpules	Juticalpa	Olancho	1025
	RFO-346_3	Curculionidae	Ips	apache	1	Calpules	Juticalpa	Olancho	1025
	RFO-346_4	Curculionidae	Ips	apache	1	Calpules	Juticalpa	Olancho	1025
	RFO-346_5	Curculionidae	Ips	apache	1	Calpules	Juticalpa	Olancho	1025
	RFO-346_6	Curculionidae	Ips	apache	1	Calpules	Juticalpa	Olancho	1025
	RFO-346_7	Curculionidae	Ips	apache	1	Calpules	Juticalpa	Olancho	1025
	RFO-346_8	Curculionidae	Ips	apache	1	Calpules	Juticalpa	Olancho	1025
	RFO-346_9	Curculionidae	Ips	apache	1	Calpules	Juticalpa	Olancho	1025
	RFO-346_10	Curculionidae	Ips	apache	1	Calpules	Juticalpa	Olancho	1025
418	RFCO-418	Curculionidae	Ips	apache	1	San Francisco de Ulua	Silca	Olancho	745
215- 2022	RFO-449	Curculionidae	Ips	apache	1	Portillo de Piedra	La Unión	Olancho	1269
SC-169	RFNO-173_1	Curculionidae	Ips	apache	1	El Cerrón	Quimistán	Santa Bárbara	497
	RFNO-173_2	Curculionidae	Ips	apache	1	El Cerrón	Quimistán	Santa Bárbara	497
279	RFNO-279	Curculionidae	Ips	apache	1	El Cerrón	Quimistán	Santa Bárbara	497
376- 2021	RFNO-376	Curculionidae	Ips	apache	1	El Cerrón	Quimistán	Santa Bárbara	497
46	RFNO-321_1	Curculionidae	Ips	apache	1	El Cerrón	Quimistán	Santa Bárbara	497
	RFNO-321_2	Curculionidae	Ips	apache	1	El Cerrón	Quimistán	Santa Bárbara	497
	RFNO-321_3	Curculionidae	Ips	apache	1	El Cerrón	Quimistán	Santa Bárbara	497
75- 2022	RFNO-331	Curculionidae	Ips	apache	1	El Barro	San Nicolás	Santa Bárbara	497
47	RFNO-332_1	Curculionidae	Ips	apache	1	El Cerrón	Quimistán	Santa Bárbara	497
	RFNO-332_2	Curculionidae	Ips	apache	1	El Cerrón	Quimistán	Santa Bárbara	497
236	RFNO-356	Curculionidae	Ips	apache	1	El Barro	San Nicolás	Santa Bárbara	497
	RFNO-375_2	Curculionidae	Ips	apache	1	Cerro Santa Cruz	San Nicolás	Santa Bárbara	802
	RFY-16_2	Curculionidae	Ips	apache	1	El Cimarrón	El Negrito	Yoro	314
	RFY-16_3	Curculionidae	Ips	apache	1	El Cimarrón	El Negrito	Yoro	314
SC-20	RFY-26_1	Curculionidae	Ips	apache	1	El Cimarrón	El Negrito	Yoro	314
	RFY-26_2	Curculionidae	Ips	apache	1	El Cimarrón	El Negrito	Yoro	314
SC-22	RFY-22_1	Curculionidae	Ips	apache	1	Reserva Ejidos de Jocón	Jocón	Yoro	828
SC-48	RFY-52	Curculionidae	Ips	apache	1	El Cimarrón	El Negrito	Yoro	314
SC-53	RFY-53_1	Curculionidae	Ips	apache	1	Carrizalito	Yoro	Yoro	880
	RFY-53_2	Curculionidae	Ips	apache	1	Carrizalito	Yoro	Yoro	880
SC-65	RFY-65_1	Curculionidae	Ips	apache	1	Carrizalito	Yoro	Yoro	880
SC-89	RFY-93	Curculionidae	Ips	apache	1	El Cimarrón	El Negrito	Yoro	314
SC-90	RFY-94_1	Curculionidae	Ips	apache	1	Reserva Ejidos de Jocón	Jocón	Yoro	828
	RFY-94_2	Curculionidae	Ips	apache	1	Reserva Ejidos de Jocón	Jocón	Yoro	828
	RFY-94_3	Curculionidae	Ips	apache	1	Reserva Ejidos de Jocón	Jocón	Yoro	828
SC-106	RFY-111	Curculionidae	Ips	apache	1	Reserva Ejidos de Jocón	Jocón	Yoro	828
SC-121	RFY-125	Curculionidae	Ips	apache	1	El Cimarrón	El Negrito	Yoro	314
SC-140	RFY-144_1	Curculionidae	Ips	apache	1	Carrizalito	Yoro	Yoro	880
	RFY-144_2	Curculionidae	Ips	apache	1	Carrizalito	Yoro	Yoro	880
SC-146	RFY-148_1	Curculionidae	Ips	apache	1	Reserva Ejidos de Jocón	Jocón	Yoro	828
	RFY-148_2	Curculionidae	Ips	apache	1	Reserva Ejidos de Jocón	Jocón	Yoro	828
	RFY-148_3	Curculionidae	Ips	apache	1	Reserva Ejidos de Jocón	Jocón	Yoro	828
SC-162	RFY-165	Curculionidae	Ips	apache	1	El Cimarrón	El Negrito	Yoro	314
SC-174	RFY-179_1	Curculionidae	Ips	apache	1	El Cimarrón	El Negrito	Yoro	314
	RFY-179_2	Curculionidae	Ips	apache	1	El Cimarrón	El Negrito	Yoro	314
	RFY-179_3	Curculionidae	Ips	apache	1	El Cimarrón	El Negrito	Yoro	314
SC-183	RFY-193_1	Curculionidae	Ips	apache	1	Reserva Ejidos de Jocón	Jocón	Yoro	828
	RFY-193_2	Curculionidae	Ips	apache	1	Reserva Ejidos de Jocón	Jocón	Yoro	828
88	RFY-88	Curculionidae	Ips	apache	1	Reserva Ejidos de Jocón	Jocón	Yoro	828
84	RFY-84_1	Curculionidae	Ips	apache	1	Carrizalito	Yoro	Yoro	880
	RFY-84_2	Curculionidae	Ips	apache	1	Carrizalito	Yoro	Yoro	880
	RFY-84_3	Curculionidae	Ips	apache	1	Carrizalito	Yoro	Yoro	880
	RFY-84_4	Curculionidae	Ips	apache	1	Carrizalito	Yoro	Yoro	880
	RFY-84_5	Curculionidae	Ips	apache	1	Carrizalito	Yoro	Yoro	880
202	RFY-251_1	Curculionidae	Ips	apache	1	Reserva Ejidos de Jocón	Jocón	Yoro	828
	RFY-251_2	Curculionidae	Ips	apache	1	Reserva Ejidos de Jocón	Jocón	Yoro	828
197	RFY-197	Curculionidae	Ips	apache	1	Carrizalito	Yoro	Yoro	880
203	RFY-203_1	Curculionidae	Ips	apache	1	Reserva Ejidos de Jocón	Jocón	Yoro	828
	RFY-203_2	Curculionidae	Ips	apache	1	Reserva Ejidos de Jocón	Jocón	Yoro	828
325	RFY-325_1	Curculionidae	Ips	apache	1	Reserva Ejidos de Jocón	Jocón	Yoro	828
	RFY-325_2	Curculionidae	Ips	apache	1	Reserva Ejidos de Jocón	Jocón	Yoro	828
	RFY-325_3	Curculionidae	Ips	apache	1	Reserva Ejidos de Jocón	Jocón	Yoro	828
	RFY-325_4	Curculionidae	Ips	apache	1	Reserva Ejidos de Jocón	Jocón	Yoro	828
	RFY-325_5	Curculionidae	Ips	apache	1	Reserva Ejidos de Jocón	Jocón	Yoro	828
321	RFY-281_1	Curculionidae	Ips	apache	1	Carrizalito	Yoro	Yoro	880
	RFY-281_2	Curculionidae	Ips	apache	1	Carrizalito	Yoro	Yoro	880
	RFY-281_3	Curculionidae	Ips	apache	1	Carrizalito	Yoro	Yoro	880
323	RFY-323	Curculionidae	Ips	apache	1	El Cimarrón	El Negrito	Yoro	314
112	RFY-340_1	Curculionidae	Ips	apache	1	Carrizalito	Yoro	Yoro	880
136- 2022	RFY-344_1	Curculionidae	Ips	apache	1	El Cimarrón	El Negrito	Yoro	314
	RFY-344_2	Curculionidae	Ips	apache	1	El Cimarrón	El Negrito	Yoro	314
	RFY-344_3	Curculionidae	Ips	apache	1	El Cimarrón	El Negrito	Yoro	314
	RFY-344_4	Curculionidae	Ips	apache	1	El Cimarrón	El Negrito	Yoro	314
	RFY-344_6	Curculionidae	Ips	apache	1	El Cimarrón	El Negrito	Yoro	314
	RFY-344_7	Curculionidae	Ips	apache	1	El Cimarrón	El Negrito	Yoro	314
206	RFY-357	Curculionidae	Ips	apache	1	La Pita	El Negrito	Yoro	388
207- 2022	RFY-358	Curculionidae	Ips	apache	1	Carrizalito	Yoro	Yoro	880
349	RFY-366_1	Curculionidae	Ips	apache	1	La Pita	El Negrito	Yoro	388
	RFY-366_2	Curculionidae	Ips	apache	1	La Pita	El Negrito	Yoro	388
	RFY-366_3	Curculionidae	Ips	apache	1	La Pita	El Negrito	Yoro	388
	RFY-366_4	Curculionidae	Ips	apache	1	La Pita	El Negrito	Yoro	388
	RFY-366_5	Curculionidae	Ips	apache	1	La Pita	El Negrito	Yoro	388
	RFY-366_6	Curculionidae	Ips	apache	1	La Pita	El Negrito	Yoro	388
362	RFY-369_1	Curculionidae	Ips	apache	1	Reserva Ejidos de Jocón	Jocón	Yoro	828
	RFY-369_2	Curculionidae	Ips	apache	1	Reserva Ejidos de Jocón	Jocón	Yoro	828
	RFY-369_3	Curculionidae	Ips	apache	1	Reserva Ejidos de Jocón	Jocón	Yoro	828
355	RFY-370	Curculionidae	Ips	apache	1	Carrizalito	Yoro	Yoro	880
358	RFY-372	Curculionidae	Ips	apache	1	La Pita	El Negrito	Yoro	388
472	RFY-384_1	Curculionidae	Ips	apache	1	Carrizalito	Yoro	Yoro	880
	RFY-384_2	Curculionidae	Ips	apache	1	Carrizalito	Yoro	Yoro	880
	RFY-384_3	Curculionidae	Ips	apache	1	Carrizalito	Yoro	Yoro	880
	RFY-384_4	Curculionidae	Ips	apache	1	Carrizalito	Yoro	Yoro	880
	RFY-384_5	Curculionidae	Ips	apache	1	Carrizalito	Yoro	Yoro	880
478	RFY-386_1	Curculionidae	Ips	apache	1	La Pita	El Negrito	Yoro	388
	RFY-386_2	Curculionidae	Ips	apache	1	La Pita	El Negrito	Yoro	388
485	RFY-388	Curculionidae	Ips	apache	1	Reserva Ejidos de Jocón	Jocón	Yoro	828
480	RFY-389	Curculionidae	Ips	apache	1	La Pita	El Negrito	Yoro	388
562	RFY-396_1	Curculionidae	Ips	apache	1	Carrizalito	Yoro	Yoro	880
	RFY-396_2	Curculionidae	Ips	apache	1	Carrizalito	Yoro	Yoro	880
565	RFY-565_1	Curculionidae	Ips	apache	1	Reserva Ejidos de Jocón	Jocón	Yoro	828
	RFY-565_2	Curculionidae	Ips	apache	1	Reserva Ejidos de Jocón	Jocón	Yoro	828
	RFY-565_3	Curculionidae	Ips	apache	1	Reserva Ejidos de Jocón	Jocón	Yoro	828
584	RFY-400	Curculionidae	Ips	apache	1	Reserva Ejidos de Jocón	Jocón	Yoro	828
352	RFY-410_1	Curculionidae	Ips	apache	1	Reserva Ejidos de Jocón	Jocón	Yoro	828
	RFY-410_2	Curculionidae	Ips	apache	1	Reserva Ejidos de Jocón	Jocón	Yoro	828
	RFY-410_3	Curculionidae	Ips	apache	1	Reserva Ejidos de Jocón	Jocón	Yoro	828
	RFY-410_4	Curculionidae	Ips	apache	1	Reserva Ejidos de Jocón	Jocón	Yoro	828
	RFY-410_5	Curculionidae	Ips	apache	1	Reserva Ejidos de Jocón	Jocón	Yoro	828
21	DG-21_1	Curculionidae	Ips	apache	1	La Laguna	El Retiro	Yoro
21	DG-21_2	Curculionidae	Ips	apache	1	La Laguna	El Retiro	Yoro
21	DG-21_3	Curculionidae	Ips	apache	1	La Laguna	El Retiro	Yoro
21	DG-21_4	Curculionidae	Ips	apache	1	La Laguna	El Retiro	Yoro
21	DG-21_5	Curculionidae	Ips	apache	1	La Laguna	El Retiro	Yoro
21	DG-21_6	Curculionidae	Ips	apache	1	La Laguna	El Retiro	Yoro
21	DG-21_7	Curculionidae	Ips	apache	1	La Laguna	El Retiro	Yoro
21	DG-21_8	Curculionidae	Ips	apache	1	La Laguna	El Retiro	Yoro
21	DG-21_9	Curculionidae	Ips	apache	1	La Laguna	El Retiro	Yoro
21	DG-21_10	Curculionidae	Ips	apache	1	La Laguna	El Retiro	Yoro
21	DG-21_11	Curculionidae	Ips	apache	1	La Laguna	El Retiro	Yoro
21	DG-21_12	Curculionidae	Ips	apache	1	La Laguna	El Retiro	Yoro
42	DG-42_1	Curculionidae	Ips	apache	1	La Tapazón	Olanchito	Yoro
42	DG-42_2	Curculionidae	Ips	apache	1	La Tapazón	Olanchito	Yoro
42	DG-42_3	Curculionidae	Ips	apache	1	La Tapazón	Olanchito	Yoro
42	DG-42_4	Curculionidae	Ips	apache	1	La Tapazón	Olanchito	Yoro
SC-72	RFC-72_1	Curculionidae	Ips	cribricollis	1	Pueblo Nuevo	San Luis	Comayagua	830
165	RFC-165	Curculionidae	Ips	cribricollis	1	Chagüite Grande	Villa de San Antonio	Comayagua	1106
626	RFCO-417	Curculionidae	Ips	cribricollis	1	UNACIFOR	Siguatepeque	Comayagua	1152
652	RFOC-652_1	Curculionidae	Ips	cribricollis	1	El Rodeo	Santa Rosa de Copán	Copán	1208
SC-198	RFOC-198	Curculionidae	Ips	cribricollis	1	La Hondura	Santa Rosa de Copán	Copán	1308
SC-14	RFEP_38	Curculionidae	Ips	cribricollis	1	La Majadita	Teupasenti	El Paraíso	1258
SC-15	RFEP-20	Curculionidae	Ips	cribricollis	1	El Blanquillo	Jacaleapa	El Paraíso	940
SC-18	RFEP-18_1	Curculionidae	Ips	cribricollis	1	La Majadita	Teupasenti	El Paraíso	1258
	RFEP-18_2	Curculionidae	Ips	cribricollis	1	La Majadita	Teupasenti	El Paraíso	1258
SC-19	RFEP-19_1	Curculionidae	Ips	cribricollis	1	El Blanquillo	Jacaleapa	El Paraíso	940
SC-46	RFEP-50_1	Curculionidae	Ips	cribricollis	1	La Majadita	Teupasenti	El Paraíso	1258
	RFEP-50_2	Curculionidae	Ips	cribricollis	1	La Majadita	Teupasenti	El Paraíso	1258
44	DG-44_2	Curculionidae	Ips	cribricollis	1	Teupasentí	Teupasenti	El Paraíso
44	DG-44_3	Curculionidae	Ips	cribricollis	1	Teupasentí	Teupasenti	El Paraíso
44	DG-44_4	Curculionidae	Ips	cribricollis	1	Teupasentí	Teupasenti	El Paraíso
44	DG-44_5	Curculionidae	Ips	cribricollis	1	Teupasentí	Teupasenti	El Paraíso
64	RFFM-64	Curculionidae	Ips	cribricollis	1	Joyas de Carballo	Cantarranas	Francisco Morazán	1096
67	RFFM-67	Curculionidae	Ips	cribricollis	1	Joyas de Carballo	Cantarranas	Francisco Morazán	1096
73	RFFM-73	Curculionidae	Ips	cribricollis	1	Guamiles	Orica	Francisco Morazán	1018
75-2021	RFFM-75	Curculionidae	Ips	cribricollis	1	Cofradia	Tatumbla	Francisco Morazán	1303
94- 2022	RFFM-303	Curculionidae	Ips	cribricollis	1	Zambrano	Distrito Central	Francisco Morazán	1424
376- 2022	RFFM-376	Curculionidae	Ips	cribricollis	1	Zambrano	Distrito Central	Francisco Morazán	1424
375	RFFM-452_1	Curculionidae	Ips	cribricollis	1	Izotes	Talanga	Francisco Morazán	1075
	RFFM-452_2	Curculionidae	Ips	cribricollis	1	Izotes	Talanga	Francisco Morazán	1075
230	RFO-453_1	Curculionidae	Ips	cribricollis	1	Calpules	Juticalpa	Olancho	1025
	RFO-453_2	Curculionidae	Ips	cribricollis	1	Calpules	Juticalpa	Olancho	1025
	RFO-453_3	Curculionidae	Ips	cribricollis	1	Calpules	Juticalpa	Olancho	1025
SC-41	RFNO-46	Curculionidae	Ips	cribricollis	1	El Cerrón	Quimistán	Santa Bárbara	497
	RFY-65_2	Curculionidae	Ips	cribricollis	1	Carrizalito	Yoro	Yoro	880
346	RFY-411	Curculionidae	Ips	cribricollis	1	Carrizalito	Yoro	Yoro	880
SC-188	RFY-199	Curculionidae	Ips	cribricollis	1	El Cimarrón	El Negrito	Yoro	314
	RFY-344_5	Curculionidae	Ips	cribricollis	1	El Cimarrón	El Negrito	Yoro	314
	RFY-344_8	Curculionidae	Ips	cribricollis	1	El Cimarrón	El Negrito	Yoro	314
	RFY-344_9	Curculionidae	Ips	cribricollis	1	El Cimarrón	El Negrito	Yoro	314
	RFY-344_10	Curculionidae	Ips	cribricollis	1	El Cimarrón	El Negrito	Yoro	314
	RFY-344_11	Curculionidae	Ips	cribricollis	1	El Cimarrón	El Negrito	Yoro	314
	RFY-344_12	Curculionidae	Ips	cribricollis	1	El Cimarrón	El Negrito	Yoro	314
41	DG-41	Curculionidae	Ips	cribricollis	1	La Tapazón		Yoro
	RFC-130_5	Curculionidae	Ips	cribricollis	1	El Pelón	Marcala	La Paz
SC-76	RFCO-80_1	Curculionidae	Ips	cribricollis	1	El Pelón	Marcala	La Paz	1533
670	RFCO-408	Curculionidae	Ips		1	Las Guarumas	San Luis	Comayagua	830
45	DG-45_1	Curculionidae	Ips		1	Hospital Evangelico	Siguatepeque	Comayagua
45	DG-45_2	Curculionidae	Ips		1	Hospital Evangelico	Siguatepeque	Comayagua
28	DG-28_2	Curculionidae	Ips		1	San Julian		El Paraíso	1295
17	DG-17_1	Curculionidae	Ips		1	Aguas Caliente	San Juan	Intibucá
SC-132	RFOC-132	Trogossitidae	Temnoscheila	acuta	1	Los Papayos	Santa Rita	Copán	932
SC-157	RFOC-157_1	Trogossitidae	Temnoscheila	acuta	1	Los Papayos	Santa Rita	Copán	932
	RFOC-157_2	Trogossitidae	Temnoscheila	acuta	1	Los Papayos	Santa Rita	Copán	932
SC-167	RFOC-171_1	Trogossitidae	Temnoscheila	acuta	1	Los Papayos	Santa Rita	Copán	932
	RFOC-171_2	Trogossitidae	Temnoscheila	acuta	1	Los Papayos	Santa Rita	Copán	932
	RFOC-171_3	Trogossitidae	Temnoscheila	acuta	1	Los Papayos	Santa Rita	Copán	932
	RFOC-171_4	Trogossitidae	Temnoscheila	acuta	1	Los Papayos	Santa Rita	Copán	932
	RFOC-171_5	Trogossitidae	Temnoscheila	acuta	1	Los Papayos	Santa Rita	Copán	932
	RFOC-171_6	Trogossitidae	Temnoscheila	acuta	1	Los Papayos	Santa Rita	Copán	932
SC-193	RFOC-193	Trogossitidae	Temnoscheila	acuta	1	Los Papayos	Santa Rita	Copán	932
91	RFOC-91_1	Trogossitidae	Temnoscheila	acuta	1	La Calichosa	Santa Rita	Copán	747
	RFOC-91_2	Trogossitidae	Temnoscheila	acuta	1	La Calichosa	Santa Rita	Copán	747
	RFOC-91_3	Trogossitidae	Temnoscheila	acuta	1	La Calichosa	Santa Rita	Copán	747
	RFOC-91_4	Trogossitidae	Temnoscheila	acuta	1	La Calichosa	Santa Rita	Copán	747
	RFOC-91_5	Trogossitidae	Temnoscheila	acuta	1	La Calichosa	Santa Rita	Copán	747
	RFOC-91_6	Trogossitidae	Temnoscheila	acuta	1	La Calichosa	Santa Rita	Copán	747
	RFOC-91_7	Trogossitidae	Temnoscheila	acuta	1	La Calichosa	Santa Rita	Copán	747
	RFOC-91_8	Trogossitidae	Temnoscheila	acuta	1	La Calichosa	Santa Rita	Copán	747
	RFOC-91_9	Trogossitidae	Temnoscheila	acuta	1	La Calichosa	Santa Rita	Copán	747
	RFOC-91_10	Trogossitidae	Temnoscheila	acuta	1	La Calichosa	Santa Rita	Copán	747
	RFOC-91_11	Trogossitidae	Temnoscheila	acuta	1	La Calichosa	Santa Rita	Copán	747
	RFOC-91_12	Trogossitidae	Temnoscheila	acuta	1	La Calichosa	Santa Rita	Copán	747
	RFOC-91_13	Trogossitidae	Temnoscheila	acuta	1	La Calichosa	Santa Rita	Copán	747
	RFOC-91_14	Trogossitidae	Temnoscheila	acuta	1	La Calichosa	Santa Rita	Copán	747
	RFOC-91_15	Trogossitidae	Temnoscheila	acuta	1	La Calichosa	Santa Rita	Copán	747
	RFOC-91_16	Trogossitidae	Temnoscheila	acuta	1	La Calichosa	Santa Rita	Copán	747
	RFOC-91_17	Trogossitidae	Temnoscheila	acuta	1	La Calichosa	Santa Rita	Copán	747
	RFOC-91_18	Trogossitidae	Temnoscheila	acuta	1	La Calichosa	Santa Rita	Copán	747
	RFOC-91_19	Trogossitidae	Temnoscheila	acuta	1	La Calichosa	Santa Rita	Copán	747
	RFOC-91_20	Trogossitidae	Temnoscheila	acuta	1	La Calichosa	Santa Rita	Copán	747
	RFOC-91_21	Trogossitidae	Temnoscheila	acuta	1	La Calichosa	Santa Rita	Copán	747
124	RFOC-124	Trogossitidae	Temnoscheila	acuta	1	La Calichosa	Santa Rita	Copán	747
5	RFEP-5_1	Trogossitidae	Temnoscheila	acuta	1	Sabana Grande	Teupasenti	El Paraíso	1017
	RFEP-5_2	Trogossitidae	Temnoscheila	acuta	1	Sabana Grande	Teupasenti	El Paraíso	1017
	RFEP-5_3	Trogossitidae	Temnoscheila	acuta	1	Sabana Grande	Teupasenti	El Paraíso	1017
SC-79	RFFM-79	Trogossitidae	Temnoscheila	acuta	1	Bo. El Cementerio	Lepaterique	Francisco Morazán	1451
68- 2021	RFFM-68	Trogossitidae	Temnoscheila	acuta	1	Joyas de Carballo	Cantarranas	Francisco Morazán	1096
211	RFFM-211	Trogossitidae	Temnoscheila	acuta	1	Cofradía	Tatumbla	Francisco Morazán	1303
	RFC-241_3	Trogossitidae	Temnoscheila	acuta	1	Cataulaca	San Juan	Intibucá	1526
	RFC-241_4	Trogossitidae	Temnoscheila	acuta	1	Cataulaca	San Juan	Intibucá	1526
	RFC-241_5	Trogossitidae	Temnoscheila	acuta	1	Cataulaca	San Juan	Intibucá	1526
	RFC-241_6	Trogossitidae	Temnoscheila	acuta	1	Cataulaca	San Juan	Intibucá	1526
	RFC-241_7	Trogossitidae	Temnoscheila	acuta	1	Cataulaca	San Juan	Intibucá	1526
	RFC-241_8	Trogossitidae	Temnoscheila	acuta	1	Cataulaca	San Juan	Intibucá	1526
	RFC-241_9	Trogossitidae	Temnoscheila	acuta	1	Cataulaca	San Juan	Intibucá	1526
	RFC-241_11	Trogossitidae	Temnoscheila	acuta	1	Cataulaca	San Juan	Intibucá	1526
	RFC-241_12	Trogossitidae	Temnoscheila	acuta	1	Cataulaca	San Juan	Intibucá	1526
SC-155	RFC-155	Trogossitidae	Temnoscheila	acuta	1	El Pelón	Marcala	La Paz	1533
	RFC-115_2	Trogossitidae	Temnoscheila	acuta	1	El Pelón	Marcala	La Paz	1533
521	RFOC-521	Trogossitidae	Temnoscheila	acuta	1	Villa Verde	Gracias	Lempira	1232
495	RFOC-495_1	Trogossitidae	Temnoscheila	acuta	1	La Puerta	Belén	Lempira	1021
	RFOC-495_2	Trogossitidae	Temnoscheila	acuta	1	La Puerta	Belén	Lempira	1021
	RFOC-495_3	Trogossitidae	Temnoscheila	acuta	1	La Puerta	Belén	Lempira	1021
	RFOC-495_4	Trogossitidae	Temnoscheila	acuta	1	La Puerta	Belén	Lempira	1021
	RFOC-495_5	Trogossitidae	Temnoscheila	acuta	1	La Puerta	Belén	Lempira	1021
	RFOC-495_6	Trogossitidae	Temnoscheila	acuta	1	La Puerta	Belén	Lempira	1021
	RFOC-495_7	Trogossitidae	Temnoscheila	acuta	1	La Puerta	Belén	Lempira	1021
518	RFOC-518_1	Trogossitidae	Temnoscheila	acuta	1	La Puerta	Belén	Lempira	1021
	RFOC-518_2	Trogossitidae	Temnoscheila	acuta	1	La Puerta	Belén	Lempira	1021
155	RFOC-155_1	Trogossitidae	Temnoscheila	acuta	1	Rodeo Cosire	Belén	Lempira	1538
	RFOC-155_2	Trogossitidae	Temnoscheila	acuta	1	Rodeo Cosire	Belén	Lempira	1538
	RFOC-155_3	Trogossitidae	Temnoscheila	acuta	1	Rodeo Cosire	Belén	Lempira	1538
SC-23	RFON-23	Trogossitidae	Temnoscheila	acuta	1	El Aguacatal	San Esteban	Olancho	1081
SC-42	RFO-42_1	Trogossitidae	Temnoscheila	acuta	1	Calpules	Juticalpa	Olancho	1025
SC-63	RFON-63_1	Trogossitidae	Temnoscheila	acuta	1	El Aguacatal	San Esteban	Olancho	1081
SC-78	RFO-78_1	Trogossitidae	Temnoscheila	acuta	1	Calpules	Juticalpa	Olancho	1025
	RFO-78_2	Trogossitidae	Temnoscheila	acuta	1	Calpules	Juticalpa	Olancho	1025
	RFO-78_3	Trogossitidae	Temnoscheila	acuta	1	Calpules	Juticalpa	Olancho	1025
	RFO-78_4	Trogossitidae	Temnoscheila	acuta	1	Calpules	Juticalpa	Olancho	1025
	RFO-78_5	Trogossitidae	Temnoscheila	acuta	1	Calpules	Juticalpa	Olancho	1025
	RFO-78_6	Trogossitidae	Temnoscheila	acuta	1	Calpules	Juticalpa	Olancho	1025
	RFO-78_7	Trogossitidae	Temnoscheila	acuta	1	Calpules	Juticalpa	Olancho	1025
	RFO-78_8	Trogossitidae	Temnoscheila	acuta	1	Calpules	Juticalpa	Olancho	1025
SC-80	RFNEO-80_1	Trogossitidae	Temnoscheila	acuta	1	El Aguacatal	San Esteban	Olancho	1081
	RFNEO-80_2	Trogossitidae	Temnoscheila	acuta	1	El Aguacatal	San Esteban	Olancho	1081
SC-105	RFO-105	Trogossitidae	Temnoscheila	acuta	1	Calpules	Juticalpa	Olancho	1025
SC-118	RFO-118_1	Trogossitidae	Temnoscheila	acuta	1	Dulce Nombre y Peladero	Concordia	Olancho	664
	RFO-118_3	Trogossitidae	Temnoscheila	acuta	1	Dulce Nombre y Peladero	Concordia	Olancho	664
	RFO-118_4	Trogossitidae	Temnoscheila	acuta	1	Dulce Nombre y Peladero	Concordia	Olancho	664
	RFO-118_5	Trogossitidae	Temnoscheila	acuta	1	Dulce Nombre y Peladero	Concordia	Olancho	664
	RFO-118_6	Trogossitidae	Temnoscheila	acuta	1	Dulce Nombre y Peladero	Concordia	Olancho	664
SC-145	RFO-145_1	Trogossitidae	Temnoscheila	acuta	1	Dulce Nombre y Peladero	Concordia	Olancho	664
	RFO-145_2	Trogossitidae	Temnoscheila	acuta	1	Dulce Nombre y Peladero	Concordia	Olancho	664
SC-168	RFO-168	Trogossitidae	Temnoscheila	acuta	1	Calpules	Juticalpa	Olancho	1025
277	RFNEO-277	Trogossitidae	Temnoscheila	acuta	1	El Aguacatal	San Esteban	Olancho	1081
SC-112	RFNEO-117	Curculionidae	Temnoscheila	acuta	1	El Aguacatal	San Esteban	Olancho	1081
78	RFO-78	Trogossitidae	Temnoscheila	acuta	1	Calpules	Juticalpa	Olancho	1025
218	RFO-218	Trogossitidae	Temnoscheila	acuta	1	Calpules	Juticalpa	Olancho	1025
388	RFNEO-388	Trogossitidae	Temnoscheila	acuta	1	Jacaleapa	Gualaco	Olancho	929
SC-16	RFY-16_1	Trogossitidae	Temnoscheila	acuta	1	El Cimarrón	El Negrito	Yoro	314
205	RFY-205	Trogossitidae	Temnoscheila	acuta	1	El Cimarrón	El Negrito	Yoro	314
428	RFY-428	Trogossitidae	Temnoscheila	acuta	1	Reserva Ejidos de Jocón	Jocón	Yoro	828
348	RFY-348_1	Trogossitidae	Temnoscheila	acuta	1	La Pita	El Negrito	Yoro	388
	RFY-348_2	Trogossitidae	Temnoscheila	acuta	1	La Pita	El Negrito	Yoro	388
	RFY-348_3	Trogossitidae	Temnoscheila	acuta	1	La Pita	El Negrito	Yoro	388
359	RFY-359	Trogossitidae	Temnoscheila	acuta	1	La Pita	El Negrito	Yoro	388
19	DG-19	Trogossitidae	Temnoscheila	virescens	1	La Pita	El Negrito	Yoro
188- 2022	RFC-188	Trogossitidae	Temnoscheila	virescens	1	Pueblo Nuevo	San Luis	Comayagua	709
SC-178	RFOC-178	Trogossitidae	Temnoscheila	virescens	1	La Hondura	Santa Rosa de Copán	Copán	1308
411	RFNO-411	Trogossitidae	Temnoscheila	virescens	1	Ladrillos	San Pedro Sula	Cortés	819
120	RFEP-120_1	Trogossitidae	Temnoscheila	virescens	1	Sabana Grande	Teupasenti	El Paraíso	1017
275	RFFM-275	Trogossitidae	Temnoscheila	virescens	1	Izote	Talanga	Francisco Morazán	1075
140	RFFM-140	Trogossitidae	Temnoscheila	virescens	1	Guamiles	Orica	Francisco Morazán	1018
SC-184	RFOC-184	Trogossitidae	Temnoscheila	virescens	1	Oromilaca	Gracias	Lempira	1220
	RFO-118_2	Trogossitidae	Temnoscheila	virescens	1	Dulce Nombre y Peladero	Concordia	Olancho	664
149	RFO-149	Trogossitidae	Temnoscheila	virescens	1	Calpules	Juticalpa	Olancho	1025
SC-104	RFNO-104_1	Trogossitidae	Temnoscheila	virescens	1	El Cerrón	Quimistán	Santa Bárbara	497
	RFNO-104_2	Trogossitidae	Temnoscheila	virescens	1	El Cerrón	Quimistán	Santa Bárbara	497
	RFOC-190	Trogossitidae	Temnoscheila	virescens	1	Las Cidras	Santa Rosa de Copán	Copán	1130
SC-135	RFOC-135_1	Trogossitidae	Temnoscheila		1	La Hondura	Santa Rosa de Copán	Copán	1308
	RFOC-135_2	Trogossitidae	Temnoscheila		1	La Hondura	Santa Rosa de Copán	Copán	1308
SC-36	RFC-36_1	Curculionidae	Tomolips		1	San José de las Moras	San Luis	Comayagua	830
	RFC-114_2	Curculionidae	Tomolips		1	Chagüite Grande	Villa de San Antonio	Comayagua	1106
SC-141	RFC-141_1	Curculionidae	Tomolips		1	Chagüite Grande	Villa de San Antonio	Comayagua	1106
247	RFC-247_1	Curculionidae	Tomolips		1	Chagüite Grande	Villa de San Antonio	Comayagua	1106
	RFC-247_2	Curculionidae	Tomolips		1	Chagüite Grande	Villa de San Antonio	Comayagua	1106
	RFC-247_3	Curculionidae	Tomolips		1	Chagüite Grande	Villa de San Antonio	Comayagua	1106
	RFC-247_4	Curculionidae	Tomolips		1	Chagüite Grande	Villa de San Antonio	Comayagua	1106
	RFC-247_5	Curculionidae	Tomolips		1	Chagüite Grande	Villa de San Antonio	Comayagua	1106
	RFC-247_6	Curculionidae	Tomolips		1	Chagüite Grande	Villa de San Antonio	Comayagua	1106
	RFC-247_7	Curculionidae	Tomolips		1	Chagüite Grande	Villa de San Antonio	Comayagua	1106
	RFC-247_8	Curculionidae	Tomolips		1	Chagüite Grande	Villa de San Antonio	Comayagua	1106
92	RFOC-92_1	Curculionidae	Tomolips		1	La Calichosa	Santa Rita	Copán	747
	RFOC-92_2	Curculionidae	Tomolips		1	La Calichosa	Santa Rita	Copán	747
	RFOC-92_3	Curculionidae	Tomolips		1	La Calichosa	Santa Rita	Copán	747
	RFOC-92_4	Curculionidae	Tomolips		1	La Calichosa	Santa Rita	Copán	747
	RFOC-92_5	Curculionidae	Tomolips		1	La Calichosa	Santa Rita	Copán	747
	RFOC-122_2	Curculionidae	Tomolips		1	La Calichosa	Santa Rita	Copán	747
	RFOC-122_4	Curculionidae	Tomolips		1	La Calichosa	Santa Rita	Copán	747
	RFOC-35_2	Curculionidae	Tomolips		1	La Hondura	Santa Rosa de Copán	Copán	1308
	RFEP-56_6	Curculionidae	Tomolips		1	La Majadita	Teupasenti	El Paraíso	1258
	RFEP-56_7	Curculionidae	Tomolips		1	La Majadita	Teupasenti	El Paraíso	1258
	RFEP-70_3	Curculionidae	Tomolips		1	La Majadita	Teupasenti	El Paraíso	1258
	RFEP-70_4	Curculionidae	Tomolips		1	La Majadita	Teupasenti	El Paraíso	1258
	RFEP-70_5	Curculionidae	Tomolips		1	La Majadita	Teupasenti	El Paraíso	1258
	RFEP-70_6	Curculionidae	Tomolips		1	La Majadita	Teupasenti	El Paraíso	1258
SC-102	RFC-102_1	Curculionidae	Tomolips		1	El Pelón	Marcala	La Paz	1533
SC-11	13_1	Curculionidae	Tomolips		1	Calpules	Juticalpa	Olancho	1025
	13_2	Curculionidae	Tomolips		1	Calpules	Juticalpa	Olancho	1025
	RFON-25_4	Curculionidae	Tomolips		1	Las Bellotas	Gualaco	Olancho	787
SC-31	RFO-31_1	Curculionidae	Tomolips		1	Calpules	Juticalpa	Olancho	1025
	RFO-31_3	Curculionidae	Tomolips		1	Calpules	Juticalpa	Olancho	1025
	RFO-42_4	Curculionidae	Tomolips		1	Calpules	Juticalpa	Olancho	1025
	RFON-63_2	Curculionidae	Tomolips		1	El Aguacatal	San Esteban	Olancho	1081
	RFON-63_3	Curculionidae	Tomolips		1	El Aguacatal	San Esteban	Olancho	1081
	RFNEO-81_2	Curculionidae	Tomolips		1	El Aguacatal	San Esteban	Olancho	1081
SC-116	RFNEO-116_1	Curculionidae	Tomolips		1	Las Bellotas	Gualaco	Olancho	787
SC-116	RFNEO-116_2	Curculionidae	Tomolips		1	Las Bellotas	Gualaco	Olancho	787
SC-138	RFNEO-138	Curculionidae	Tomolips		1	El Aguacatal	San Esteban	Olancho	1081
217	RFO-217_1	Curculionidae	Tomolips		1	Portillo de Piedra	La Unión	Olancho	1269
	RFO-217_2	Curculionidae	Tomolips		1	Portillo de Piedra	La Unión	Olancho	1269
	RFO-217_3	Curculionidae	Tomolips		1	Portillo de Piedra	La Unión	Olancho	1269
SC-22	RFY-22_2	Curculionidae	Tomolips		1	Reserva Ejidos de Jocón	Jocón	Yoro	828
	RFY-53_3	Curculionidae	Tomolips		1	Carrizalito	Yoro	Yoro	880
	RFY-65_3	Curculionidae	Tomolips		1	Carrizalito	Yoro	Yoro	880
429	RFY-429	Curculionidae	Tomolips		1	Reserva Ejidos de Jocón	Jocón	Yoro	828
115-2022	RFY-115_1	Curculionidae	Tomolips		1	Reserva Ejidos de Jocón	Jocón	Yoro	828
	RFY-115_2	Curculionidae	Tomolips		1	Reserva Ejidos de Jocón	Jocón	Yoro	828
135	RFY-135_1	Curculionidae	Tomolips		1	Reserva Ejidos de Jocón	Jocón	Yoro	828
	RFY-135_2	Curculionidae	Tomolips		1	Reserva Ejidos de Jocón	Jocón	Yoro	828
	RFY-135_3	Curculionidae	Tomolips		1	Reserva Ejidos de Jocón	Jocón	Yoro	828
	RFY-135_4	Curculionidae	Tomolips		1	Reserva Ejidos de Jocón	Jocón	Yoro	828
	RFY-135_5	Curculionidae	Tomolips		1	Reserva Ejidos de Jocón	Jocón	Yoro	828
	RFY-135_6	Curculionidae	Tomolips		1	Reserva Ejidos de Jocón	Jocón	Yoro	828
	RFY-135_7	Curculionidae	Tomolips		1	Reserva Ejidos de Jocón	Jocón	Yoro	828
	RFY-135_8	Curculionidae	Tomolips		1	Reserva Ejidos de Jocón	Jocón	Yoro	828
	RFY-135_9	Curculionidae	Tomolips		1	Reserva Ejidos de Jocón	Jocón	Yoro	828
	RFY-135_10	Curculionidae	Tomolips		1	Reserva Ejidos de Jocón	Jocón	Yoro	828
	RFY-135_11	Curculionidae	Tomolips		1	Reserva Ejidos de Jocón	Jocón	Yoro	828
	RFY-135_12	Curculionidae	Tomolips		1	Reserva Ejidos de Jocón	Jocón	Yoro	828
	RFY-135_13	Curculionidae	Tomolips		1	Reserva Ejidos de Jocón	Jocón	Yoro	828
	RFY-135_14	Curculionidae	Tomolips		1	Reserva Ejidos de Jocón	Jocón	Yoro	828
SC-114	RFC-114_1	Curculionidae	Euplatypus	compositus	1	Chagüite Grande	Villa de San Antonio	Comayagua	1106
	RFOC-153_2	Curculionidae	Euplatypus	compositus	1	Las Cidras	Santa Rosa de Copán	Copán	1130
134	RFOC-134	Curculionidae	Euplatypus	compositus	1	El Rodeo	Santa Rosa de Copán	Copán	1208
243	RFOC-243_1	Curculionidae	Euplatypus	compositus	1	El Rodeo	Santa Rosa de Copán	Copán	1208
	RFOC-243_2	Curculionidae	Euplatypus	compositus	1	El Rodeo	Santa Rosa de Copán	Copán	1208
	RFOC-360_2	Curculionidae	Euplatypus	compositus	1	El Rodeo	Santa Rosa de Copán	Copán	1208
	RFOC-51_3	Curculionidae	Euplatypus	compositus	1	La Hondura	Santa Rosa de Copán	Copán	1308
	RFEP-56_4	Curculionidae	Euplatypus	compositus	1	La Majadita	Teupasenti	El Paraíso	1258
	RFEP-56_5	Curculionidae	Euplatypus	compositus	1	La Majadita	Teupasenti	El Paraíso	1258
SC-94	RFEP-94_1	Curculionidae	Euplatypus	compositus	1	La Majadita	Teupasenti	El Paraíso	1258
	RFEP-94_2	Curculionidae	Euplatypus	compositus	1	La Majadita	Teupasenti	El Paraíso	1258
SC-152	RFEP-152_1	Curculionidae	Euplatypus	compositus	1	El Blanquillo	Jacaleapa	El Paraíso	940
12	RFNEO-12	Curculionidae	Euplatypus	compositus	1	El Barracon	Gualaco	Olancho	1022
	RFOC-380_2	Curculionidae	Euplatypus	parallelus	1	El Rodeo	Santa Rosa de Copán	Copán	1208
35	RFOC-35_1	Curculionidae	Euplatypus	parallelus	1	La Hondura	Santa Rosa de Copán	Copán	1308
	RFOC-492_2	Curculionidae	Euplatypus	parallelus	1	El Rodeo	Santa Rosa de Copán	Copán	1208
	RFEP-150_2	Curculionidae	Euplatypus	parallelus	1	La Majadita	Teupasenti	El Paraíso	1258
	RFEP-120_2	Curculionidae	Euplatypus	parallelus	1	Sabana Grande	Teupasenti	El Paraíso	1017
	RFC-34_6	Curculionidae	Euplatypus	parallelus	1	El Edén	Jesús de Otoro	Intibucá	752
SC-81	RFNEO-81_1	Curculionidae	Euplatypus	parallelus	1	El Aguacatal	San Esteban	Olancho	1081
SC-111	RFNEO-111_1	Curculionidae	Euplatypus	parallelus	1	El Aguacatal	San Esteban	Olancho	1081
SC-176	RFO-176	Curculionidae	Euplatypus	parallelus	1	Calpules	Juticalpa	Olancho	1025
77	RFO-77_1	Curculionidae	Euplatypus	parallelus	1	Calpules	Juticalpa	Olancho	1025
360	RFOC-360_1	Curculionidae	Euplatypus	quadridentatus	1	El Rodeo	Santa Rosa de Copán	Copán	1208
51	RFOC-51_1	Curculionidae	Euplatypus	quadridentatus	1	La Hondura	Santa Rosa de Copán	Copán	1308
	RFOC-51_2	Curculionidae	Euplatypus	quadridentatus	1	La Hondura	Santa Rosa de Copán	Copán	1308
	RFEP-150_1	Curculionidae	Euplatypus	quadridentatus	1	La Majadita	Teupasenti	El Paraíso	1258
SC-163	RFEP-163_1	Curculionidae	Euplatypus	pini	1	La Majadita	Teupasenti	El Paraíso	1258
276	RFNEO-276	Curculionidae	Euplatypus	pini	1	El Aguacatal	San Esteban	Olancho	1081
	RFC-62_2	Curculionidae	Euplatypus		1	Chagüite Grande	Villa de San Antonio	Comayagua	1106
SC-179	RFOC-190_1	Curculionidae	Euplatypus		1	La Hondura	Santa Rosa de Copán	Copán	1308
	RFOC-190_2	Curculionidae	Euplatypus		1	La Hondura	Santa Rosa de Copán	Copán	1308
128	RFNEO-128	Curculionidae	Euplatypus		1	El Aguacatal	San Esteban	Olancho	1081
SC-2	SC-02	Curculionidae	Euplatypus		1	Oromilaca	Gracias	Lempira	1220
	RFCO-119_4	Curculionidae	Euplatypus		1	El Edén	Jesús de Otoro	Intibucá	820
	RFC-36_2	Curculionidae	Xyleborus		1	San José de las Moras	San Luis	Comayagua	830
	RFC-37_3	Curculionidae	Xyleborus		1	Pueblo Nuevo	San Luis	Comayagua	709
	RFC-141_2	Curculionidae	Xyleborus		1	Chagüite Grande	Villa de San Antonio	Comayagua	1106
161	RFC-161_5	Curculionidae	Xyleborus		1	San José de las Moras	San Luis	Comayagua	830
	RFC-161_6	Curculionidae	Xyleborus		1	San José de las Moras	San Luis	Comayagua	830
	RFC-247_9	Curculionidae	Xyleborus		1	Chagüite Grande	Villa de San Antonio	Comayagua	1106
	RFC-247_10	Curculionidae	Xyleborus		1	Chagüite Grande	Villa de San Antonio	Comayagua	1106
	RFCO-394_2	Curculionidae	Xyleborus		1	Pueblo Nuevo	San Luis	Comayagua	709
68- 2022	RFC-68_1	Curculionidae	Xyleborus		1	UNACIFOR	Siguatepeque	Comayagua	1152
	RFC-68_2	Curculionidae	Xyleborus		1	UNACIFOR	Siguatepeque	Comayagua	1152
	RFC-68_3	Curculionidae	Xyleborus		1	UNACIFOR	Siguatepeque	Comayagua	1152
	RFC-68_4	Curculionidae	Xyleborus		1	UNACIFOR	Siguatepeque	Comayagua	1152
	RFC-68_5	Curculionidae	Xyleborus		1	UNACIFOR	Siguatepeque	Comayagua	1152
21	RFC-21_1	Curculionidae	Xyleborus		1	UNACIFOR	Siguatepeque	Comayagua	1152
	RFC-21_2	Curculionidae	Xyleborus		1	UNACIFOR	Siguatepeque	Comayagua	1152
	RFC-21_3	Curculionidae	Xyleborus		1	UNACIFOR	Siguatepeque	Comayagua	1152
	RFC-21_4	Curculionidae	Xyleborus		1	UNACIFOR	Siguatepeque	Comayagua	1152
	RFC-21_5	Curculionidae	Xyleborus		1	UNACIFOR	Siguatepeque	Comayagua	1152
	RFC-21_6	Curculionidae	Xyleborus		1	UNACIFOR	Siguatepeque	Comayagua	1152
	RFC-21_7	Curculionidae	Xyleborus		1	UNACIFOR	Siguatepeque	Comayagua	1152
	RFOC-368_4	Curculionidae	Xyleborus		1	El Rodeo	Santa Rosa de Copán	Copán	1208
	RFOC-368_5	Curculionidae	Xyleborus		1	El Rodeo	Santa Rosa de Copán	Copán	1208
	RFOC-368_6	Curculionidae	Xyleborus		1	El Rodeo	Santa Rosa de Copán	Copán	1208
380	RFOC-380_1	Curculionidae	Xyleborus		1	El Rodeo	Santa Rosa de Copán	Copán	1208
36	RFOC-36_1	Curculionidae	Xyleborus		1	La Hondura	Santa Rosa de Copán	Copán	1308
	RFOC-36_2	Curculionidae	Xyleborus		1	La Hondura	Santa Rosa de Copán	Copán	1308
49	RFOC-49	Curculionidae	Xyleborus		1	La Hondura	Santa Rosa de Copán	Copán	1308
57	RFOC-57	Curculionidae	Xyleborus		1	El Rodeo	Santa Rosa de Copán	Copán	1208
190-2022	RFOC-190_1	Curculionidae	Xyleborus		1	El Rodeo	Santa Rosa de Copán	Copán	1208
	RFOC-190_2	Curculionidae	Xyleborus		1	El Rodeo	Santa Rosa de Copán	Copán	1208
492	RFOC-492_1	Curculionidae	Xyleborus		1	El Rodeo	Santa Rosa de Copán	Copán	1208
516	RFOC-516	Curculionidae	Xyleborus		1	El Rodeo	Santa Rosa de Copán	Copán	1208
	RFOC-652_2	Curculionidae	Xyleborus		1	El Rodeo	Santa Rosa de Copán	Copán	1208
606	RFOC-606	Curculionidae	Xyleborus		1	El Rodeo	Santa Rosa de Copán	Copán	1208
	RFEP-18_3	Curculionidae	Xyleborus		1	La Majadita	Teupasenti	El Paraíso	1258
	RFEP-19_2	Curculionidae	Xyleborus		1	El Blanquillo	Jacaleapa	El Paraíso	940
	RFEP-19_3	Curculionidae	Xyleborus		1	El Blanquillo	Jacaleapa	El Paraíso	940
SC-97	RFEP-97_1	Curculionidae	Xyleborus		1	El Blanquillo	Jacaleapa	El Paraíso	940
	RFEP-97_2	Curculionidae	Xyleborus		1	El Blanquillo	Jacaleapa	El Paraíso	940
	RFEP-97_3	Curculionidae	Xyleborus		1	El Blanquillo	Jacaleapa	El Paraíso	940
	RFEP-97_4	Curculionidae	Xyleborus		1	El Blanquillo	Jacaleapa	El Paraíso	940
SC-117	RFEP-117	Curculionidae	Xyleborus		1	Lavanderos	Guinope	El Paraíso	1351
	RFEP-150_5	Curculionidae	Xyleborus		1	La Majadita	Teupasenti	El Paraíso	1258
	RFEP-150_6	Curculionidae	Xyleborus		1	La Majadita	Teupasenti	El Paraíso	1258
	RFEP-150_8	Curculionidae	Xyleborus		1	La Majadita	Teupasenti	El Paraíso	1258
	RFEP-150_9	Curculionidae	Xyleborus		1	La Majadita	Teupasenti	El Paraíso	1258
	RFEP-150_10	Curculionidae	Xyleborus		1	La Majadita	Teupasenti	El Paraíso	1258
	RFEP-150_11	Curculionidae	Xyleborus		1	La Majadita	Teupasenti	El Paraíso	1258
	RFEP-150_12	Curculionidae	Xyleborus		1	La Majadita	Teupasenti	El Paraíso	1258
	RFEP-56_8	Curculionidae	Xyleborus		1	La Majadita	Teupasenti	El Paraíso	1258
	RFEP-152_2	Curculionidae	Xyleborus		1	El Blanquillo	Jacaleapa	El Paraíso	940
	RFEP-152_3	Curculionidae	Xyleborus		1	El Blanquillo	Jacaleapa	El Paraíso	940
	RFEP-152_4	Curculionidae	Xyleborus		1	El Blanquillo	Jacaleapa	El Paraíso	940
	RFEP-163_3	Curculionidae	Xyleborus		1	La Majadita	Teupasenti	El Paraíso	1258
	RFEP-163_4	Curculionidae	Xyleborus		1	La Majadita	Teupasenti	El Paraíso	1258
SC-93	RFEP-93_7	Curculionidae	Xyleborus		1	La Majadita	Teupasenti	El Paraíso	1258
SC-187	RFEP-187_1	Curculionidae	Xyleborus		1	El Blanquillo	Jacaleapa	El Paraíso	940
	RFEP-187_2	Curculionidae	Xyleborus		1	El Blanquillo	Jacaleapa	El Paraíso	940
SC-202	RFEP-202_1	Curculionidae	Xyleborus		1	Cuesta Blanca	Teupasenti	El Paraíso	839
	RFEP-202_2	Curculionidae	Xyleborus		1	Cuesta Blanca	Teupasenti	El Paraíso	839
	RFEP-202_3	Curculionidae	Xyleborus		1	Cuesta Blanca	Teupasenti	El Paraíso	839
	RFEP-202_4	Curculionidae	Xyleborus		1	Cuesta Blanca	Teupasenti	El Paraíso	839
	RFEP-202_5	Curculionidae	Xyleborus		1	Cuesta Blanca	Teupasenti	El Paraíso	839
	RFEP-202_6	Curculionidae	Xyleborus		1	Cuesta Blanca	Teupasenti	El Paraíso	839
	RFEP-202_7	Curculionidae	Xyleborus		1	Cuesta Blanca	Teupasenti	El Paraíso	839
	RFEP-202_8	Curculionidae	Xyleborus		1	Cuesta Blanca	Teupasenti	El Paraíso	839
	RFEP-202_9	Curculionidae	Xyleborus		1	Cuesta Blanca	Teupasenti	El Paraíso	839
	RFEP-202_10	Curculionidae	Xyleborus		1	Cuesta Blanca	Teupasenti	El Paraíso	839
	RFEP-202_11	Curculionidae	Xyleborus		1	Cuesta Blanca	Teupasenti	El Paraíso	839
	RFEP-202_12	Curculionidae	Xyleborus		1	Cuesta Blanca	Teupasenti	El Paraíso	839
80	RFEP-80_1	Curculionidae	Xyleborus		1	El Blanquillo	Jacaleapa	El Paraíso	940
178- 2021	RFEP-178_1	Curculionidae	Xyleborus		1	Sabana Grande	Teupasenti	El Paraíso	1017
	RFEP-178_2	Curculionidae	Xyleborus		1	Sabana Grande	Teupasenti	El Paraíso	1017
297	RFEP-297	Curculionidae	Xyleborus		1	El Blanquillo	Jacaleapa	El Paraíso	940
296	RFEP-296	Curculionidae	Xyleborus		1	El Suyatillo	Danlí	El Paraíso	1185
	RFEP-288_3	Curculionidae	Xyleborus		1	Los Tablones	Yuscarán	El Paraíso	1123
116	RFEP-116_1	Curculionidae	Xyleborus		1	El Suyatillo	Danlí	El Paraíso	1185
226	RFEP-226	Curculionidae	Xyleborus		1	El Suyatillo	Danlí	El Paraíso	1185
460	RFEP-460_1	Curculionidae	Xyleborus		1	Los Tablones	Yuscarán	El Paraíso	1123
458	RFEP-458_1	Curculionidae	Xyleborus		1	El Blanquillo	Jacaleapa	El Paraíso	940
	RFEP-458_2	Curculionidae	Xyleborus		1	El Blanquillo	Jacaleapa	El Paraíso	940
	RFEP-458_3	Curculionidae	Xyleborus		1	El Blanquillo	Jacaleapa	El Paraíso	940
	RFEP-458_4	Curculionidae	Xyleborus		1	El Blanquillo	Jacaleapa	El Paraíso	940
	RFEP-458_5	Curculionidae	Xyleborus		1	El Blanquillo	Jacaleapa	El Paraíso	940
	RFEP-458_6	Curculionidae	Xyleborus		1	El Blanquillo	Jacaleapa	El Paraíso	940
SC-47	RFEP-47_1	Curculionidae	Xyleborus		1	El Blanquillo	Jacaleapa	El Paraíso	940
SC-57	RFEP-57_1	Curculionidae	Xyleborus		1	El Blanquillo	Jacaleapa	El Paraíso	940
	RFEP-47_2	Curculionidae	Xyleborus		1	El Blanquillo	Jacaleapa	El Paraíso	940
	RFEP-57_2	Curculionidae	Xyleborus		1	El Blanquillo	Jacaleapa	El Paraíso	940
	RFEP-458_7	Curculionidae	Xyleborus		1	El Blanquillo	Jacaleapa	El Paraíso	940
	RFEP-5_4	Curculionidae	Xyleborus		1	Sabana Grande	Teupasenti	El Paraíso	1017
-	RFEP-5_5	Curculionidae	Xyleborus		1	Sabana Grande	Teupasenti	El Paraíso	1017
461	RFEP-461_1	Curculionidae	Xyleborus		1	Sabana Grande	Teupasenti	El Paraíso	1017
	RFEP-461_2	Curculionidae	Xyleborus		1	Sabana Grande	Teupasenti	El Paraíso	1017
	RFEP-461_3	Curculionidae	Xyleborus		1	Sabana Grande	Teupasenti	El Paraíso	1017
	RFEP-461_4	Curculionidae	Xyleborus		1	Sabana Grande	Teupasenti	El Paraíso	1017
	RFEP-461_5	Curculionidae	Xyleborus		1	Sabana Grande	Teupasenti	El Paraíso	1017
	RFEP-461_6	Curculionidae	Xyleborus		1	Sabana Grande	Teupasenti	El Paraíso	1017
	RFEP-461_7	Curculionidae	Xyleborus		1	Sabana Grande	Teupasenti	El Paraíso	1017
	RFEP-461_8	Curculionidae	Xyleborus		1	Sabana Grande	Teupasenti	El Paraíso	1017
456	RFEP-456_1	Curculionidae	Xyleborus		1	Lavanderos	Guinope	El Paraíso	1351
SC-67	RFEP-67	Curculionidae	Xyleborus		1	Lavanderos	Guinope	El Paraíso	1351
	RFEP-27_3	Curculionidae	Xyleborus		1	Lavanderos	Guinope	El Paraíso	1351
SC-13	SC-13	Curculionidae	Xyleborus		1	Guamiles	Orica	Francisco Morazán	1018
SC-59	RFFM-59_1	Curculionidae	Xyleborus		1	San Francisco	Cedros	Francisco Morazán	890
SC-83	RFFM-83	Curculionidae	Xyleborus		1	Zambrano	Distrito Central	Francisco Morazán	1424
145	RFFM-145	Curculionidae	Xyleborus		1	San Francisco	Cedros	Francisco Morazán	890
	RFFM-367_2	Curculionidae	Xyleborus		1	Parque Obrero	Valle de Ángeles	Francisco Morazán	1313
139	RFFM-139	Curculionidae	Xyleborus		1	Parque Obrero	Valle de Ángeles	Francisco Morazán	1313
	RFFM-435_3	Curculionidae	Xyleborus		1	Joyas de Carballo	Cantarranas	Francisco Morazán	1096
	RFC-40_5	Curculionidae	Xyleborus		1	El Edén	Jesús de Otoro	Intibucá	820
	RFCO-119_3	Curculionidae	Xyleborus		1	El Edén	Jesús de Otoro	Intibucá	820
269	RFC-269_1	Curculionidae	Xyleborus		1	Agua Amarilla	San Juan	Intibucá	1526
528	RFC-528_1	Curculionidae	Xyleborus		1	Cataulaca	San Juan	Intibucá	1526
SC-75	RFC-75_1	Curculionidae	Xyleborus		1	El Pelón	Marcala	La Paz	1533
	RFC-102_2	Curculionidae	Xyleborus		1	El Pelón	Marcala	La Paz	1533
	RFC-102_3	Curculionidae	Xyleborus		1	El Pelón	Marcala	La Paz	1533
SC-25	RFON-25_1	Curculionidae	Xyleborus		1	Las Bellotas	Gualaco	Olancho	787
	RFON-25_2	Curculionidae	Xyleborus		1	Las Bellotas	Gualaco	Olancho	787
	RFON-25_3	Curculionidae	Xyleborus		1	Las Bellotas	Gualaco	Olancho	787
	RFO-31_2	Curculionidae	Xyleborus		1	Calpules	Juticalpa	Olancho	1025
SC-33	RFO-33	Curculionidae	Xyleborus		1	La Picona	Campamento	Olancho	730
SC-44	RFO-44	Curculionidae	Xyleborus		1	La Picona	Campamento	Olancho	730
	RFON-66_2	Curculionidae	Xyleborus		1	Las Bellotas	Gualaco	Olancho	787
SC-109	RFNEO-109_1	Curculionidae	Xyleborus		1	El Aguacatal	San Esteban	Olancho	1081
	RFNEO-109_2	Curculionidae	Xyleborus		1	El Aguacatal	San Esteban	Olancho	1081
	RFNEO-109_3	Curculionidae	Xyleborus		1	El Aguacatal	San Esteban	Olancho	1081
SC-115	RFNEO-115_1	Curculionidae	Xyleborus		1	Las Bellotas	Gualaco	Olancho	787
SC-143	RFNEO-143_1	Curculionidae	Xyleborus		1	Las Bellotas	Gualaco	Olancho	787
	RFNEO-143_2	Curculionidae	Xyleborus		1	Las Bellotas	Gualaco	Olancho	787
	RFO-145_3	Curculionidae	Xyleborus		1	Dulce Nombre y Peladero	Concordia	Olancho	664
	RFO-32_2	Curculionidae	Xyleborus		1	Dulce Nombre y Peladero	Concordia	Olancho	664
	RFO-32_3	Curculionidae	Xyleborus		1	Dulce Nombre y Peladero	Concordia	Olancho	664
	RFO-32_4	Curculionidae	Xyleborus		1	Dulce Nombre y Peladero	Concordia	Olancho	664
SC-32	RFO-32_1	Curculionidae	Xyleborus		1	Dulce Nombre y Peladero	Concordia	Olancho	664
SC-154	RFO-154	Curculionidae	Xyleborus		1	Las Icoteas	Culmí	Olancho	560
SC-180	RFNEO-180_1	Curculionidae	Xyleborus		1	El Aguacatal	San Esteban	Olancho	1081
	RFNEO-180_2	Curculionidae	Xyleborus		1	El Aguacatal	San Esteban	Olancho	1081
	RFNEO-17_3	Curculionidae	Xyleborus		1	El Aguacatal	San Esteban	Olancho	1081
	RFNEO-17_4	Curculionidae	Xyleborus		1	El Aguacatal	San Esteban	Olancho	1081
278	RFNEO-278_1	Curculionidae	Xyleborus		1	El Aguacatal	San Esteban	Olancho	1081
	RFNEO-278_2	Curculionidae	Xyleborus		1	El Aguacatal	San Esteban	Olancho	1081
SC-170	RFNO-170_1	Curculionidae	Xyleborus		1	El Cerrón	Quimistán	Santa Bárbara	497
	RFNO-170_2	Curculionidae	Xyleborus		1	El Cerrón	Quimistán	Santa Bárbara	497
	RFNO-170_3	Curculionidae	Xyleborus		1	El Cerrón	Quimistán	Santa Bárbara	497
	RFNO-170_4	Curculionidae	Xyleborus		1	El Cerrón	Quimistán	Santa Bárbara	497
	RFNO-170_5	Curculionidae	Xyleborus		1	El Cerrón	Quimistán	Santa Bárbara	497
48	RFNO-48	Curculionidae	Xyleborus		1	El Cerrón	Quimistán	Santa Bárbara	497
43	RFNO-43	Curculionidae	Xyleborus		1	El Barro	San Nicolás	Santa Bárbara	497
413- 2022	RFNO-375_1	Curculionidae	Xyleborus		1	Cerro Santa Cruz	San Nicolás	Santa Bárbara	802
SC-6	7_1	Curculionidae	Xyleborus		1	Carrizalito	Yoro	Yoro	880
	7_2	Curculionidae	Xyleborus		1	Carrizalito	Yoro	Yoro	880
	7_3	Curculionidae	Xyleborus		1	Carrizalito	Yoro	Yoro	880
	7_4	Curculionidae	Xyleborus		1	Carrizalito	Yoro	Yoro	880
	7_5	Curculionidae	Xyleborus		1	Carrizalito	Yoro	Yoro	880
	RFY-53_4	Curculionidae	Xyleborus		1	Carrizalito	Yoro	Yoro	880
	RFY-65_4	Curculionidae	Xyleborus		1	Carrizalito	Yoro	Yoro	880
	RFY-329_2	Curculionidae	Xyleborus		1	El Cimarrón	El Negrito	Yoro	314
432	RFY-432	Curculionidae	Xyleborus		1	El Cimarrón	El Negrito	Yoro	314
	RFY-115_3	Curculionidae	Xyleborus		1	Reserva Ejidos de Jocón	Jocón	Yoro	828
	RFY-340_2	Curculionidae	Xyleborus		1	Carrizalito	Yoro	Yoro	880
477	RFY-477_1	Curculionidae	Xyleborus		1	La Pita	El Negrito	Yoro	388
	RFY-477_2	Curculionidae	Xyleborus		1	La Pita	El Negrito	Yoro	388
	RFY-477_3	Curculionidae	Xyleborus		1	La Pita	El Negrito	Yoro	388
	RFY-477_4	Curculionidae	Xyleborus		1	La Pita	El Negrito	Yoro	388
	RFY-477_5	Curculionidae	Xyleborus		1	La Pita	El Negrito	Yoro	388
	RFY-477_6	Curculionidae	Xyleborus		1	La Pita	El Negrito	Yoro	388
	RFY-477_7	Curculionidae	Xyleborus		1	La Pita	El Negrito	Yoro	388
	RFY-477_8	Curculionidae	Xyleborus		1	La Pita	El Negrito	Yoro	388
	RFY-477_9	Curculionidae	Xyleborus		1	La Pita	El Negrito	Yoro	388
	RFY-477_10	Curculionidae	Xyleborus		1	La Pita	El Negrito	Yoro	388
	RFY-477_11	Curculionidae	Xyleborus		1	La Pita	El Negrito	Yoro	388
	RFY-477_12	Curculionidae	Xyleborus		1	La Pita	El Negrito	Yoro	388
	RFY-477_13	Curculionidae	Xyleborus		1	La Pita	El Negrito	Yoro	388
	RFY-477_14	Curculionidae	Xyleborus		1	La Pita	El Negrito	Yoro	388
	RFY-477_15	Curculionidae	Xyleborus		1	La Pita	El Negrito	Yoro	388
	RFY-477_16	Curculionidae	Xyleborus		1	La Pita	El Negrito	Yoro	388
	RFY-477_17	Curculionidae	Xyleborus		1	La Pita	El Negrito	Yoro	388
	RFY-477_18	Curculionidae	Xyleborus		1	La Pita	El Negrito	Yoro	388
	RFEP-70_8	Curculionidae	Xyleborus		1	La Majadita	Teupasenti	El Paraíso	1258
	RFEP-70_9	Curculionidae	Xyleborus		1	La Majadita	Teupasenti	El Paraíso	1258
	RFEP-70_10	Curculionidae	Xyleborus		1	La Majadita	Teupasenti	El Paraíso	1258
	RFEP-174_2	Curculionidae	Xyleborus		1	El Blanquillo	Jacaleapa	El Paraíso
	RFC-130_4	Curculionidae	Xyleborus		1	El Pelón	Marcala	La Paz
	RFEP-460_2	Curculionidae	Xyleborus	spinulosus	1	Los Tablones	Yuscarán	El Paraíso	1123
	RFEP-574_8	Curculionidae	Xyleborus	spinulosus	1	El Blanquillo	Jacaleapa	El Paraíso	940
SC-9	DG-9	Curculionidae	Xyleborus	spinulosus	1	Agua Amarilla	San Juan	Intibucá	1526
	RFEP-150_4	Curculionidae	Xyleborinus		1	La Majadita	Teupasenti	El Paraíso	1258
	RFEP-150_7	Curculionidae	Xyleborinus		1	La Majadita	Teupasenti	El Paraíso	1258
	RFEP-163_2	Curculionidae	Xyleborinus		1	La Majadita	Teupasenti	El Paraíso	1258
	RFEP-70_2	Curculionidae	Xyleborinus		1	La Majadita	Teupasenti	El Paraíso	1258
SC-27	RFEP-27_1	Curculionidae	Xyleborinus		1	Lavanderos	Guinope	El Paraíso	1351
	RFEP-27_2	Curculionidae	Xyleborinus		1	Lavanderos	Guinope	El Paraíso	1351
SC-10	DG-10	Curculionidae	Xyleborinus		1	Agua Amarilla	San Juan	Intibucá	1526
	RFO-31_4	Curculionidae	Xyleborinus		1	Calpules	Juticalpa	Olancho	1025
SC-86	RFNEO-86	Curculionidae	Xyleborinus		1	Las Bellotas	Gualaco	Olancho	787
	RFNEO-278_3	Curculionidae	Xyleborinus		1	El Aguacatal	San Esteban	Olancho	1081
	RFNEO-137_1	Curculionidae	Xyleborinus		1	El Aguacatal	San Esteban	Olancho	1081
	RFO-77_2	Curculionidae	Xyleborinus		1	Calpules	Juticalpa	Olancho	1025
	RFC-130_2	Curculionidae	Xyleborinus		1	El Pelón	Marcala	La Paz
389	RFOC-389_2	Curculionidae	Xyleborinus		1	Villa Verde	Gracias	Lempira	1232
107	RFC-107	Curculionidae	Hypothenemus		1	Chagüite Grande	Villa de San Antonio	Comayagua	1106
SC-204	DG-204	Curculionidae	Hypothenemus		1	La Aguja	Danlí	El Paraíso	1108
574	RFEP-574_1	Curculionidae	Hypothenemus		1	El Blanquillo	Jacaleapa	El Paraíso	940
	RFEP-574_2	Curculionidae	Hypothenemus		1	El Blanquillo	Jacaleapa	El Paraíso	940
	RFEP-574_3	Curculionidae	Hypothenemus		1	El Blanquillo	Jacaleapa	El Paraíso	940
	RFEP-574_4	Curculionidae	Hypothenemus		1	El Blanquillo	Jacaleapa	El Paraíso	940
	RFEP-574_5	Curculionidae	Hypothenemus		1	El Blanquillo	Jacaleapa	El Paraíso	940
	RFEP-574_6	Curculionidae	Cryptocarenus	lepidus	1	El Blanquillo	Jacaleapa	El Paraíso	940
	RFEP-574_7	Curculionidae	Cryptocarenus	lepidus	1	El Blanquillo	Jacaleapa	El Paraíso	940
	RFEP-456_2	Curculionidae	Cryptocarenus	lepidus	1	Lavanderos	Guinope	El Paraíso	1351
72	RFNO-72_1	Curculionidae	Cryptocarenus	lepidus	1	El Barro	San Nicolás	Santa Bárbara	497
	RFNO-72_2	Curculionidae	Cryptocarenus	lepidus	1	El Barro	San Nicolás	Santa Bárbara	497
	RFNO-72_3	Curculionidae	Cryptocarenus	lepidus	1	El Barro	San Nicolás	Santa Bárbara	497
	RFY-477_19	Curculionidae	Cryptocarenus	lepidus	1	La Pita	El Negrito	Yoro	388
4	RFEP-4_2	Curculionidae	Cryptocarenus	lepidus	1	Los Tablones	Yuscarán	El Paraíso	1123
	RFNEO-115_2	Curculionidae	Cryptocarenus	lepidus	1	Las Bellotas	Gualaco	Olancho	787
	RFNEO-278_4	Curculionidae	Cryptocarenus	lepidus	1	El Aguacatal	San Esteban	Olancho	1081
17	RFNEO-17_1	Curculionidae	Hypothenemus		1	El Aguacatal	San Esteban	Olancho	1081
	RFNEO-278_4	Curculionidae	Hypothenemus		1	El Aguacatal	San Esteban	Olancho	1081
150	RFNO-150_1	Curculionidae	Hypothenemus		1	El Cerrón	Quimistán	Santa Bárbara	497
	RFNO-150_2	Curculionidae	Hypothenemus		1	El Cerrón	Quimistán	Santa Bárbara	497
	RFNO-150_3	Curculionidae	Hypothenemus		1	El Cerrón	Quimistán	Santa Bárbara	497
	RFNO-150_4	Curculionidae	Hypothenemus		1	El Cerrón	Quimistán	Santa Bárbara	497
	RFNO-150_5	Curculionidae	Hypothenemus		1	El Cerrón	Quimistán	Santa Bárbara	497
	RFNO-150_6	Curculionidae	Hypothenemus		1	El Cerrón	Quimistán	Santa Bárbara	497
	RFY-65_5	Curculionidae	Hypothenemus		1	Carrizalito	Yoro	Yoro	880
329	RFY-329_1	Curculionidae	Hypothenemus		1	El Cimarrón	El Negrito	Yoro	314
	RFC-130_3	Curculionidae	Hypothenemus		1	El Pelón	Marcala	La Paz
324	RFY-324_1	Curculionidae	Hypothenemus		1	El Cimarrón	El Negrito	Yoro	314
	RFY-324_2	Curculionidae	Hypothenemus		1	El Cimarrón	El Negrito	Yoro	314
	RFY-324_3	Curculionidae	Hypothenemus		1	El Cimarrón	El Negrito	Yoro	314
	RFY-324_4	Curculionidae	Hypothenemus		1	El Cimarrón	El Negrito	Yoro	314
	RFY-324_5	Curculionidae	Hypothenemus		1	El Cimarrón	El Negrito	Yoro	314
	RFY-329_3	Curculionidae	Hypothenemus		1	El Cimarrón	El Negrito	Yoro	314
SC-43	RFC-43	Cleridae	Enoclerus		1	Chagüite Grande	Villa de San Antonio	Comayagua	1106
13	RFC-13	Cleridae	Enoclerus		1	Chagüite Grande	Villa de San Antonio	Comayagua	1106
62	RFC-62_1	Cleridae	Enoclerus		1	Chagüite Grande	Villa de San Antonio	Comayagua	1106
SC-107	RFEP-107	Cleridae	Enoclerus		1	Agua Blanca	Yuscarán	El Paraíso	914
143	RFFM-143	Cleridae	Enoclerus		1	Joyas de Carballo	Cantarranas	Francisco Morazán	1096
SC-120	RFC-120_1	Cleridae	Enoclerus		1	El Pelón	Marcala	La Paz	1533
SC-120	RFC-120_2	Cleridae	Enoclerus		1	El Pelón	Marcala	La Paz	1533
SC-120	RFC-120_3	Cleridae	Enoclerus		1	El Pelón	Marcala	La Paz	1533
SC-131	RFCO-134	Cleridae	Enoclerus		1	El Pelón	Marcala	La Paz	1533
115- 2021	RFC-115_1	Cleridae	Enoclerus		1	El Pelón	Marcala	La Paz	1533
251	RFC-251	Cleridae	Enoclerus		1	El Pelón	Marcala	La Paz	1533
343- 2021	RFC-343	Cleridae	Enoclerus		1	El Pelón	Marcala	La Paz	1533
16	RFC-16_1	Cleridae	Enoclerus		1	El Pelón	Marcala	La Paz	1533
	RFC-16_2	Cleridae	Enoclerus		1	El Pelón	Marcala	La Paz	1533
272- 2021	RFC-272_1	Cleridae	Enoclerus		1	El Pelón	Marcala	La Paz	1533
272-2021	RFC-272_2	Cleridae	Enoclerus		1	El Pelón	Marcala	La Paz	1533
	RFC-63	Cleridae	Enoclerus		1	El Pelón	Marcala	La Paz	1533
241	RFC-241_1	Cleridae	Enoclerus		1	Cataulaca	San Juan	Intibucá	1526
	RFC-241_2	Cleridae	Enoclerus		1	Cataulaca	San Juan	Intibucá	1526
	RFC-241_10	Cleridae	Enoclerus		1	Cataulaca	San Juan	Intibucá	1526
319	RFO-319	Cleridae	Enoclerus		1	Mucupina	Jano	Olancho	945
SC-93	RFEP-93_1	Curculionidae	Gnathotrichus	sulcatus	1	La Majadita	Teupasenti	El Paraíso	1258
	RFEP-93_2	Curculionidae	Gnathotrichus	sulcatus	1	La Majadita	Teupasenti	El Paraíso	1258
	RFEP-93_3	Curculionidae	Gnathotrichus	sulcatus	1	La Majadita	Teupasenti	El Paraíso	1258
	RFEP-93_4	Curculionidae	Gnathotrichus	sulcatus	1	La Majadita	Teupasenti	El Paraíso	1258
	RFEP-93_5	Curculionidae	Gnathotrichus	sulcatus	1	La Majadita	Teupasenti	El Paraíso	1258
	RFEP-93_6	Curculionidae	Gnathotrichus	sulcatus	1	La Majadita	Teupasenti	El Paraíso	1258
	RFEP-150_13	Curculionidae	Gnathotrichus	sulcatus	1	La Majadita	Teupasenti	El Paraíso	1258
	RFEP-150_14	Curculionidae	Gnathotrichus	sulcatus	1	La Majadita	Teupasenti	El Paraíso	1258
	RFEP-150_15	Curculionidae	Gnathotrichus	sulcatus	1	La Majadita	Teupasenti	El Paraíso	1258
	RFEP-150_16	Curculionidae	Gnathotrichus	sulcatus	1	La Majadita	Teupasenti	El Paraíso	1258
	RFEP-150_17	Curculionidae	Gnathotrichus	sulcatus	1	La Majadita	Teupasenti	El Paraíso	1258
	RFEP-150_18	Curculionidae	Gnathotrichus	sulcatus	1	La Majadita	Teupasenti	El Paraíso	1258
	RFEP-150_19	Curculionidae	Gnathotrichus	sulcatus	1	La Majadita	Teupasenti	El Paraíso	1258
	RFEP-70_11	Curculionidae	Gnathotrichus	sulcatus	1	La Majadita	Teupasenti	El Paraíso	1258
	RFEP-163_5	Curculionidae	Gnathotrichus	sulcatus	1	La Majadita	Teupasenti	El Paraíso	1258
	RFEP-70_12	Curculionidae	Gnathotrichus	sulcatus	1	La Majadita	Teupasenti	El Paraíso	1258
	RFEP-187_3	Curculionidae	Gnathotrichus	sulcatus	1	El Blanquillo	Jacaleapa	El Paraíso	940
	RFEP-80_2	Curculionidae	Gnathotrichus	sulcatus	1	El Blanquillo	Jacaleapa	El Paraíso	940
368	RFOC-368_1	Curculionidae	Gnathotrichus	sulcatus	1	El Rodeo	Santa Rosa de Copán	Copán	1208
	RFOC-368_3	Curculionidae	Gnathotrichus	sulcatus	1	El Rodeo	Santa Rosa de Copán	Copán	1208
	RFOC-380_3	Curculionidae	Gnathotrichus	sulcatus	1	El Rodeo	Santa Rosa de Copán	Copán	1208
	RFOC-368_2	Curculionidae	Gnathotrichus	sulcatus	1	El Rodeo	Santa Rosa de Copán	Copán	1208
367- 2021	RFOC-367_1	Curculionidae	Pityophthorus		1	El Rodeo	Santa Rosa de Copán	Copán	1208
SC-12	DG-12	Curculionidae	Pityophthorus		1	El Blanquillo	Jacaleapa	El Paraíso	940
SC-70	RFEP-70_1	Curculionidae	Pityophthorus		1	La Majadita	Teupasenti	El Paraíso	1258
	RFEP-202_13	Curculionidae	Pityophthorus		1	Cuesta Blanca	Teupasenti	El Paraíso	839
SC-87	RFEP-87	Curculionidae	Pityophthorus		1	Lavanderos	Guinope	El Paraíso	1351
335	RFEP-335	Curculionidae	Pityophthorus		1	El Suyatillo	Danlí	El Paraíso	1185
SC-8	DG-8	Curculionidae	Pityophthorus		1	Agua Amarilla	San Juan	Intibucá	1526
SC-3	DG-3	Curculionidae	Pityophthorus		1	Calpules	Juticalpa	Olancho	1025
	RFON-63_4	Curculionidae	Pityophthorus		1	El Aguacatal	San Esteban	Olancho	1081
130	RFC-130_1	Curculionidae	Pityophthorus		1	El Pelón	Marcala	La Paz
	RFC-114_3	Curculionidae	Hylastes		1	Chagüite Grande	Villa de San Antonio	Comayagua	1106
	RFOC-92_6	Curculionidae	Hylastes		1	La Calichosa	Santa Rita	Copán	747
	RFOC-92_7	Curculionidae	Hylastes		1	La Calichosa	Santa Rita	Copán	747
	RFOC-122_3	Curculionidae	Hylastes		1	La Calichosa	Santa Rita	Copán	747
	RFEP-70_7	Curculionidae	Hylastes		1	La Majadita	Teupasenti	El Paraíso	1258
	RFEP-150_3	Curculionidae	Hylastes		1	La Majadita	Teupasenti	El Paraíso	1258
SC-32	RFO-32_5	Curculionidae	Pityophthorus		1	Dulce Nombre y Peladero	Concordia	Olancho	664
	RFEP-187_4	Curculionidae	Pityophthorus		1	El Blanquillo	Jacaleapa	El Paraíso	940
	RFNEO-54_2	Curculionidae	Pityophthorus		1	Las Bellotas	Gualaco	Olancho	787
	RFNO-170_6	Curculionidae	Pityophthorus		1	El Cerrón	Quimistán	Santa Bárbara	497
SC-4	DG-4	Curculionidae	Pityophthorus		1	Las Bellotas	Gualaco	Olancho	787
	RFEP-18_4	Curculionidae	Pityophthorus		1	La Majadita	Teupasenti	El Paraíso	1258
273	RFFM-273	Curculionidae	Dendroctonus		1	San Francisco	Cedros	Francisco Morazán	890
578	RFEP-578_1	Curculionidae	Dendroctonus		1	Sabana Grande	Teupasenti	El Paraíso	1017
	RFEP-578_2	Curculionidae	Dendroctonus		1	Sabana Grande	Teupasenti	El Paraíso	1017
272- 2022	RFFM-272	Curculionidae	Dendroctonus		1	Joyas de Carballo	Cantarranas	Francisco Morazán	1096
	RFEP-56_9	Curculionidae	Monarthrum		1	La Majadita	Teupasenti	El Paraíso	1258
174	RFEP-174_1	Curculionidae	Monarthrum		1	El Blanquillo	Jacaleapa	El Paraíso
	RFOC-367_2	Curculionidae	Monarthrum		1	El Rodeo	Santa Rosa de Copán	Copán	1208
SC-203	DG-203	Curculionidae	Corthylus	concisus	1	La Pita	La Unión	Olancho	1021
SC-205	DG-205	Curculionidae	Corthylus		1	No aplica	No aplica	Francisco Morazán	No aplica
SC-159	RFNEO-159	Curculionidae	Stenoscelis		1	El Aguacatal	San Esteban	Olancho	1081
	RFEP-116_2	Curculionidae	Stenoscelis		1	El Suyatillo	Danlí	El Paraíso	1185
	RFFM-59_2	Bostrichidae	Stephanopachys		1	San Francisco	Cedros	Francisco Morazán	890
560	RFNEO-560	Curculionidae	Coccotrypes	distinctus	1	El Aguacatal	San Esteban	Olancho	1081
SC-172	RFOC-172	Cleridae	Cymatodera		1	La Hondura	Santa Rosa de Copán	Copán	1308
	RFFM-161_2	Curculionidae	Hylocurus	disparilis	1	Joyas de Carballo	Cantarranas	Francisco Morazán	1096
301	RFEP-301	Curculionidae	Mimographus		1	Sabana Grande	Teupasenti	El Paraíso	1017
	RFNEO-111_2	Curculionidae	Tesserocerus		1	El Aguacatal	San Esteban	Olancho	1081
	RFEP-574_9	Trogossitidae	Tenebroides		1	El Blanquillo	Jacaleapa	El Paraíso	940
	RFNEO-137_2	Curculionidae	Araptus		1	El Aguacatal	San Esteban	Olancho	1081
SC-7	SC-07	Bostrichidae	Xylomeira	tridens	1	La Pita	La Unión	Olancho	1021
	RFNO-375_3	Curculionidae	Taurodemus		1	Cerro Santa Cruz	San Nicolás	Santa Bárbara	802
	RFNEO-17_2	Curculionidae	Micracis	ovata	1	El Aguacatal	San Esteban	Olancho	1081

## Sheet: Distribution
	Géneros	Comayagua	Copán	Cortés	El Paraíso	Francisco Morazán	Intibucá	La Paz	Lempira	Olancho	Santa Bárbara	Yoro	TOTAL
1	Araptus									1			1
2	Coccotrypes									1			1
3	Corthylus					1				1			2
4	Cryptocarenus				4					2	3	1	10
5	Cymatodera		1										1
6	Dendroctonus				2	2							4
7	Enoclerus	3			1	1	3	12		1			21
8	Euplatypus	2	14		9		2		1	7			35
9	Gnathotrichus		4		18								22
10	Hylastes	1	3		2								6
11	Hylocurus					1							1
12	Hypothenemus	1			6			1		2	6	8	24
13	Ips	46	85		64	103	40	15	36	88	13	112	602
14	Micracis									1			1
15	Monarthrum		1		2								3
16	Pantomorus				1								1
17	Pityophtorus		1		7		1	1		5	1		16
18	Stenoscelis				1					1			2
19	Stephanopachys					1							1
20	Taurodemus										1		1
21	Temnoscheila	1	36	1	4	5	9	2	14	29	2	8	111
22	Tenebroides				1								1
23	Tesserocerus									1			1
24	Tomolips	11	8		6			1		15		20	61
25	Xyleborinus				6		1	1	1	5			14
26	Xyleborus	20	14		75	7	5	4		25	8	29	187
27	Xylomeira									1			1
	N°	85	167	1	209	121	61	37	52	186	34	178	1131
	N GENERA	8	10	1	17	8	7	8	4	17	7	6
	DEPARTMENT	Comayagua	Copán	Cortés	El Paraíso	Francisco Morazán	Intibucá	La Paz	Lempira	Olancho	Santa Bárbara	Yoro
	RELATIVE DIVERSITY	0.0941176	0.0598802	1	0.0813397	0.0661157	0.114754	0.216216	0.0769231	0.0913978	0.205882	0.0337079
