# Supplementary material for: ﻿Diversity of beetles (Arthropoda, Insecta, Coleoptera) associated with coniferous forests in Honduras
Source: Zookeys. 2025 Feb 6;1226:101–19. doi: 10.3897/zookeys.1226.136987 (PMC11826226; doi:10.3897/zookeys.1226.136987)
Supplement: Supplementary material 2 — GenBank accession numbers and BOLD BINs for the sequences generated in this study [file zookeys-1226-101_article-136987__-s002.xlsx]

## Sheet: SPECIMENS W  ACC Nº
N	CODE	HQ% post trim	Alignement pb	ACC Nº GENBANK	BIN (BOLD)	Identification	Department
1	28.1	71.6	675	PP437254	ADG3859	Ips apache	El Paraíso
2	19	93.8	677	OR580985	AFT8320	Temnoscheila virescens	El Paraíso
3	89	71.2	669	OR580992	ADG3859	Ips apache	Yoro
4	28.1	25.3	602	OR581280	ADG3859	Ips apache	El Paraíso
5	41	88.5	604	OR582737	AFS0903	Ips cribricollis	Yoro
6	45.2	61.5	576	OR580991	AFX9301	Ips apache	Comayagua
7	SC02150218BM	5.4	653	PP437266	ADG3859	Ips apache	Copan
8	RFFM73BM	1.2	497	PP437475	AFS0903	Ips cribricollis	Francisco Morazan
9	RFNED333 011121BM	84.7	658	PP437546	ADG3859	Ips apache	Olancho
10	RFNO279011021BM	0	643	PP437564	ADG3859	Ips apache	Santa Bárbara
11	RFLO158150821BM	70	624	PP437589	ADG3859	Ips apache	La Paz
12	RFEP172BM	67.7	670	PP437593	ADG3859	Ips apache	El Paraíso
13	RFEP228BM	96.2	638	PP437703	ADG3859	Ips apache	El Paraíso
14	RFOL364BM	67	673	PP442176	ADG3859	Ips apache	Lempira
15	RFEP1802BM	89.5	672	PP442178	ADG3859	Ips apache	El Paraíso
16	RFC165BM	0	589	PP442179	AFX9299	Ips cribricollis	Comayagua
17	RFNO376BM	33.6	598	PP442184	ADG3859	Ips apache	Santa Bárbara
18	RFL1001821BM	61.3	668	PP442183	ADG3859	Ips apache	Intibuca
19	RFEP1801BM	0	624	PP442187	ADG3859	Ips apache	El Paraíso
20	RFOL3862BM	75.8	667	PP442567	ADG3859	Ips apache	Lempira
21	RFFM1952BM	1.8	585	PP444464	ADG3859	Ips apache	Francisco Morazan
22	RFY845BM	1.6	625	PP445173	ADG3859	Ips apache	Yoro
23	RFOL901BM	0	615	PP445174	ADG3859	Ips apache	Copan
24	RFY2031BM	5.3	339	PP445226	ADG3859	Ips apache	Yoro
25	RFLO2671BM	85.2	672	PP445239	ADG3859	Ips apache	Comayagua
26	RFL110BM	5.7	509	PP445241	ADG3859	Ips apache	Comayagua
27	RFNED15BM	65.8	577	PP445242	ADG3859	Ips apache	Olancho
28	RFFM2232BM	87.4	675	PP445246	ADG3859	Ips apache	Francisco Morazan
29	RFOL902BM	84.8	676	PP445247	ADG3859	Ips apache	Copan
30	RFLO2672BM	62.5	659	PP445251	ADG3859	Ips apache	Comayagua
31	RFOL1321BM	13.2	591	PP445252	ADG3859	Ips apache	Lempira
32	RFEP1271	90	422	PP616751	ADG3859	Ips apache	El Paraíso
33	RFEP1531	86.4	695	PP616755	ADG3859	Ips apache	El Paraíso
34	RFEP1532	89.3	628	PP617362	ADG3859	Ips apache	El Paraíso
35	RFEP1821	86.4	666	PP617369	ADG3859	Ips apache	El Paraíso
36	RFEP1822	68.7	635	PP617370	ADG3859	Ips apache	El Paraíso
37	RFFM54	33.5	644	PP618808	ADG3859	Ips apache	Francisco Morazan
38	RFFM215	77.6	667	PP618661	ADG3859	Ips apache	Francisco Morazan
39	RFFM1944	26.4	617	PP619423	ADG3859	Ips apache	Francisco Morazan
40	RFNE015	72.3	669	PP618814	ADG3859	Ips apache	Olancho
41	RFNE0207	88.8	659	PP618826	ADG3859	Ips apache	Olancho
42	RFOC22283	70.6	678	PP619434	ADG3859	Ips apache	Copan
43	RFOC2284	72.1	704	PP620303	ADG3859	Ips apache	Copan
44	RFOC2285	25.4	623	PP619830	ADG3859	Ips apache	Copan
45	RFY2811	87.2	676	PP619831	ADG3859	Ips apache	Yoro
46	RFY2812	61.7	684	PP619883	ADG3859	Ips apache	Yoro
47	RFY2813	85	691	PP619884	ADG3859	Ips apache	Yoro
48	DG172	93	672	PP768234	ADG3859	Ips apache	Intibuca
49	DG443	73	673	PP768258	AFS0903	Ips cribricollis	El Paraíso
50	DG444	93	672	PP768256	AFX9299	Ips cribricollis	El Paraíso
51	DG445	35	657	PP768335	AFX9299	Ips cribricollis	El Paraíso
52	RFC35	87	673	PP768334	ADG3859	Ips apache	Comayagua
53	RFC43	89	639	PP769609	AFY7925	Enoclerus spp	Comayagua
54	RFC409	89	663	PP768621	ADG3859	Ips apache	Comayagua
55	RFC721	96	490	PP768630	AFS0903	Ips cribricollis	Comayagua
56	RFC1511	84	667	PP768632	ADG3859	Ips apache	Comayagua
57	RFCO417	2	565	PP768634	AFS0903	Ips cribricollis	Comayagua
58	RFCO801	74	661	PP768760	AFX9298	Ips cribricollis	La Paz
59	RFCO1581	82	665	PP768777	AFX9299	Ips apache	La Paz
60	RFCO3171	81	463	PP768772	ADG3859	Ips apache	Comayagua
61	RFEP20	86	456	PP768774	AFS0903	Ips cribricollis	El Paraíso
62	RFEP181	84	475	PP768775	AFS0903	Ips cribricollis	El Paraíso
63	RFEP182	59	690	PP769610	AFS0903	Ips cribricollis	El Paraíso
64	RFEP191	92	450	PP768790	AFS0903	Ips cribricollis	El Paraíso
65	RFEP501	3	534	PP768796	AFX9299	Ips cribricollis	El Paraíso
66	RFEP502	27	695	PP768797	AFX9299	Ips cribricollis	El Paraíso
67	RFEP563	65	654	PP768839	ADG3859	Ips apache	El Paraíso
68	RFEP5744	91	653	PP769383	ADS3436	Hypothenemus spp	El Paraíso
69	RFFM64	0	426	PP768944	AFS0903	Ips cribricollis	Francisco Morazan
70	RFFM303	94	479	PP768978	AFS0903	Ips cribricollis	Francisco Morazan
71	RFFM376	41	659	PP769760	AFS0903	Ips cribricollis	Francisco Morazan
72	RFFM4521	5	451	PP769772	AFS0903	Ips cribricollis	Francisco Morazan
73	RFNEO128	49	649	PP777632	ADA7807	Euplatypus spp	Olancho
74	RFNEO276	80	653	PP777631	AFY7382	Euplatypus pini	Olancho
75	RFNEO277	77	675	PP777630	AFX4176	Temnoscheila acuta	Olancho
76	RFNO331	45	618	PP776797	ADG3859	Ips apache	Santa Bárbara
77	RFNO356	95	663	PP770442	ADG3859	Ips apache	Santa Bárbara
78	RFNO3322	93	656	PP776811	ADG3859	Ips apache	Santa Bárbara
79	RFNO3751	92	662	PP776814	ADD2992	Xyleborus ferrugineus	Santa Bárbara
80	RFO105	54	345	PP776820		Temnoscheila acuta	Olancho
81	RFOC134	94	653	PP777206	AFY7382	Euplatypus compositus	Copan
82	RFOC193	57	670	PP776822	AFX4176	Temnoscheila acuta	Copan
83	RFOC2721	0	337	PP777266	ADG3859	Ips apache	Lempira
84	RFOC511	94	661	PP780013	AFY7382	Euplatypus quadridentatus	Copan
85	RFOC3683	71	486	PP780012		Gnathotrichus	Copan
86	RFOC6521	83	680	PP779309	AFX9299	Ips cribricollis	Copan
87	RFY111	83	433	PP779310	ADG3859	Ips apache	Yoro
88	RFY1441	65	217	PP779320	ADG3859	Ips apache	Yoro
89	RFY3482	85	654	PP779319	AFX4176	Temnoscheila acuta	Yoro
90	RFY34411	99	476	PP779400	AFS0903	Ips cribricollis	Yoro
91	RFC682	96	428	PP885802		Xyleborus	Comayagua
92	RFC683	98	425	PP885800		Xyleborus	Comayagua
93	RFC5281	42	617	PP885801		Xyleborus	Intibuca
94	RFEP42	80	630	PP885804		Cryptocarenus lepidus	El Paraíso
95	RFEP4618	87	420	PP885805		Xyleborus	El Paraíso
96	RFFM3672	91	427	PP885803		Xyleborus	Francisco Morazan
97	RFNEO1152	98	429	PP885806		Cryptocarenus lepidus	Olancho
98	RFNO1701	98	428	PP885809		Xyleborus	Santa Bárbara
99	RFNO3751	23	570	PP885807		Xyleborus	Santa Bárbara
100	RFO33	97	423	PP885813		Xyleborus	Olancho
101	RFOC351	89	418	PP882829		Euplatypus parallelus	Copan
102	RFOC3601	81	422	PP885808		Euplatypus quadridentatus	Copan
103	RFOC3683	99	407	PP885810		Gnathothricus sulcatus	Copan
104	RFON253	92.3	627	PP885811		Xyleborus	Olancho
105	RFY4773	87	429	PP885812		Xyleborus	Yoro
106	RFY4774	88	447	PP885814		Xyleborus	Yoro
107	RFNO1706	94	579	PQ032500		Xyleborus	Santa Bárbara
108	RFY3242	94	521	PQ012665		Hypothenemus hampei	Santa Bárbara
109	RFC13	99	604	PQ032502		Enoclerus spp	Comayagua
110	RFC361	93	621	PQ032503		Tomolips	Santa Bárbara
111	RFC1202	97	577	PQ032501		Enoclerus spp	La Paz
112	RFC1302	98	551	PQ032505		Xyleborinus	La Paz
113	RFEP107	94	640	PQ032507		Enoclerus spp	El Paraíso
114	RFEP335	100	470	PQ032506		Pityophthorus	El Paraíso
115	RFEP934	90	666	PQ012668		Gnathothrichus sulcatus	El Paraíso
116	RFEP1635	93	465	PQ012669		Gnathothrichus sulcatus	El Paraíso
117	RFEP5742	94	652	PQ032504		Hypothenemus spp	El Paraíso
118	RFEP5745	94	650	PQ032509		Hypothenemus spp	El Paraíso
119	RFEP5746	95	603	PQ032511		Cryptocarenus lepidus	El Paraíso
120	RFO319	95	571	PQ032513		Enoclerus spp	Olancho
121	RFOC3681	90	455	PQ012673		Gnathothrichus sulcatus	Copan
122	RFON634	82	616	PQ032512		Pityophthorus	Olancho
123	RFY1351	75	559	PQ032510		Tomolips	Yoro
124	RFEP1503	90	454	PQ012674		Hylastes	El Paraíso
